# Supplementary material for: Unravelling the amorphous structure and crystallization mechanism of GeTe phase change memory materials
Source: Nat Commun. 2024 Feb 3;15:1011. doi: 10.1038/s41467-024-45327-7 (PMC10837456; doi:10.1038/s41467-024-45327-7)
Supplement: Supplementary file 3 — Source Data [file 41467_2024_45327_MOESM3_ESM.xlsx]

## Sheet: Main Text & Supplementary Info
Figure 1c: Room Temperature EXAFS Bulk GeTe & Nano GeTe Radial Distribution Functions Ge K-edge							Figure 2b: In-situ EXAFS Bulk GeTe Ramp Meausrements Radial Distribution Functions Ge K-edge																															Figure 2c&d: In-situ EXAFS Bulk GeTe Ramp Coordination Number (CN) & Path Distance (R)								Figure 2f: In-situ EXAFS Nano GeTe Ramp Meausrements Radial Distribution Functions Ge K-edge
Radial Distance (Å)	Bulk Amorphous	Bulk Crystalline	Nano Amorphous	Nano Crystalline			Radial Distance (Å)	Temperature (°C)																														Temperature (°C)	CN_GeGe	CN_GeTe1	CN_GeTe2	R_GeGe	R_GeTe1	R_GeTe2		Radial Distance (Å)	Temperature (°C)
0	0.01856	0.01169	0.03402	0.00613				34.1788	46.0728	58.5894	70.9007	83.3841	95.8841	108.384	120.884	133.384	145.884	158.384	170.884	183.384	195.884	208.384	220.884	233.384105960265H3:AK4	245.884	258.384	270.884	283.384	295.884	308.384	320.884	333.384	345.884	358.384	370.884	383.384		34.1788	1.25036	1.40295	0.11097	2.46825	2.62342	--			34.0265	46.5629	59.0066
0.03068	0.01751	0.01116	0.03211	0.0066			0	0.02298	0.02378	0.02348	0.02038	0.02063	0.01844	0.02005	0.02063	0.02068	0.02207	0.0212	0.0208	0.01782	0.01493	0.00944	0.00397	0.00339	0.00306	0.00319	0.00276	0.00333	0.00339	0.0031	0.00411	0.00455	0.0052	0.0047	0.00434	0.00555		46.0729	1.2288	1.40436	0.10015	2.46848	2.62403	--		0	0.01394	0.01238	0.01239
0.06136	0.01448	0.00965	0.02656	0.00761			0.03068	0.02181	0.02258	0.0223	0.0193	0.01956	0.01746	0.01899	0.01955	0.01958	0.02092	0.02009	0.01972	0.01688	0.01421	0.00919	0.00421	0.00375	0.00347	0.00363	0.00327	0.00384	0.00399	0.00373	0.00476	0.00519	0.00582	0.00538	0.00503	0.00623		58.5894	1.19832	1.37593	0.09763	2.46906	2.62355	--		0.03068	0.01731	0.01582	0.0159
0.09204	0.0098	0.00742	0.01798	0.00845			0.06136	0.01845	0.01913	0.0189	0.01619	0.01645	0.01462	0.01593	0.01642	0.01641	0.01762	0.01689	0.01658	0.01417	0.01213	0.00846	0.00474	0.00452	0.00434	0.00457	0.0043	0.0049	0.00521	0.00498	0.00607	0.00653	0.00716	0.00678	0.00644	0.00767		70.9007	1.20736	1.43287	0.08899	2.46878	2.62649	--		0.06136	0.02426	0.02273	0.02291
0.12272	0.00401	0.00514	0.00741	0.00866			0.09204	0.01333	0.01391	0.01375	0.01139	0.01165	0.0102	0.01121	0.0116	0.01154	0.01258	0.01199	0.01177	0.01	0.009	0.00743	0.00526	0.00524	0.00514	0.00543	0.00521	0.00586	0.00632	0.00609	0.00726	0.00777	0.00842	0.00806	0.00769	0.00899		83.3841	1.17597	1.40843	0.08416	2.469	2.62718	--		0.09204	0.03138	0.0297	0.02998
0.1534	0.00264	0.00446	0.00524	0.00811			0.12272	0.00754	0.00816	0.00802	0.00564	0.00589	0.00465	0.00549	0.00588	0.0058	0.00686	0.00628	0.00621	0.00504	0.00558	0.00643	0.00553	0.00564	0.00558	0.0059	0.00571	0.00638	0.00693	0.00668	0.0079	0.00847	0.00915	0.00876	0.00833	0.00969		95.8841	1.16408	1.42557	0.07038	2.46925	2.62853	--		0.12272	0.03719	0.03535	0.03572
0.18408	0.00872	0.00634	0.01639	0.00699			0.1534	0.00569	0.00654	0.0063	0.0036	0.00356	0.0019	0.00329	0.00391	0.00409	0.00526	0.00449	0.00456	0.00336	0.00454	0.00605	0.00547	0.00562	0.00557	0.00587	0.00568	0.00633	0.00693	0.00665	0.00784	0.00847	0.00916	0.00871	0.0082	0.00958		108.384	1.1366	1.38207	0.06717	2.46862	2.6288	--		0.1534	0.04095	0.03898	0.03942
0.21476	0.01404	0.00903	0.02633	0.00593			0.18408	0.01105	0.01187	0.01154	0.00939	0.00924	0.00792	0.00908	0.0096	0.00989	0.0108	0.01007	0.01001	0.00832	0.00763	0.00671	0.00515	0.00521	0.00513	0.0054	0.00516	0.00576	0.00635	0.00601	0.00714	0.00782	0.00854	0.00799	0.00736	0.00875		120.884	1.11445	1.34839	0.05714	2.46858	2.62767	--		0.18408	0.04222	0.04021	0.0407
0.24544	0.0179	0.01134	0.03366	0.00591			0.21476	0.01729	0.0182	0.0178	0.01534	0.0152	0.01349	0.01499	0.01559	0.0159	0.01693	0.01609	0.01591	0.01351	0.0116	0.00821	0.00484	0.00467	0.00452	0.00474	0.00439	0.00494	0.00547	0.00502	0.00612	0.00685	0.00762	0.00694	0.00618	0.00761		133.384	1.12542	1.35996	0.05913	2.46741	2.62757	--		0.21476	0.04082	0.03884	0.03937
0.27612	0.01985	0.01276	0.03749	0.00719			0.24544	0.02236	0.02335	0.0229	0.02007	0.01996	0.01788	0.01968	0.02038	0.02067	0.02183	0.02089	0.02063	0.01765	0.01499	0.00997	0.00491	0.00446	0.00422	0.00441	0.00392	0.00441	0.00485	0.0043	0.00545	0.00618	0.00705	0.00627	0.00543	0.00695		145.884	1.1213	1.35851	0.06506	2.46709	2.62637	--		0.24544	0.03678	0.03491	0.03545
0.3068	0.01962	0.01302	0.0373	0.00886			0.27612	0.02546	0.02648	0.02602	0.02296	0.02289	0.02059	0.02257	0.02333	0.02356	0.02478	0.02379	0.02348	0.02019	0.01721	0.01149	0.00557	0.00496	0.00469	0.0049	0.00435	0.00482	0.00517	0.0046	0.00586	0.00652	0.00747	0.00671	0.00596	0.0075		158.384	1.10449	1.32927	0.07474	2.46611	2.62651	--		0.27612	0.03036	0.02865	0.02918
0.33748	0.01722	0.012	0.03301	0.01004			0.3068	0.02616	0.02713	0.02671	0.02364	0.02362	0.0213	0.02329	0.02405	0.02418	0.02536	0.02441	0.02409	0.0208	0.01792	0.01243	0.0066	0.00603	0.0058	0.00605	0.00553	0.00603	0.00639	0.00589	0.00722	0.00783	0.0088	0.00814	0.0075	0.00904		170.884	1.07787	1.30066	0.07923	2.46433	2.62573	--		0.3068	0.02212	0.02056	0.02107
0.36816	0.01292	0.00973	0.02495	0.01023			0.33748	0.0243	0.02514	0.02479	0.02196	0.022	0.01987	0.02168	0.02237	0.02238	0.02341	0.02258	0.0223	0.01933	0.01697	0.01256	0.0076	0.00718	0.00702	0.00732	0.00686	0.0074	0.00784	0.00739	0.00877	0.00941	0.01037	0.00976	0.00916	0.01072		183.384	0.99007	1.18603	0.08923	2.45997	2.62748	--		0.33748	0.01347	0.01183	0.01226
0.39884	0.00738	0.00647	0.01393	0.00921			0.36816	0.02001	0.02067	0.02042	0.018	0.01809	0.01635	0.01782	0.01839	0.01826	0.01908	0.01843	0.01822	0.01586	0.01437	0.01177	0.00823	0.00801	0.00793	0.00823	0.00783	0.00842	0.00894	0.00853	0.00988	0.01061	0.01155	0.01092	0.01027	0.01184		220.884	0.3262	1.97483	1.58427	2.44406	2.78396	3.08821		0.36816	0.00981	0.00794	0.00792
0.42951	0.00357	0.00294	0.00169	0.00707			0.39884	0.01379	0.0143	0.01414	0.01213	0.01227	0.011	0.01204	0.01249	0.01221	0.01284	0.01238	0.01227	0.01069	0.01041	0.01013	0.00829	0.00826	0.00823	0.00852	0.00817	0.00877	0.00937	0.00896	0.0102	0.01105	0.01193	0.01124	0.01048	0.012		233.384	0.28901	2.04174	1.6262	2.44236	2.78747	3.08639		0.39884	0.01665	0.01519	0.01483
0.46019	0.00801	0.00341	0.01238	0.00446			0.42951	0.00721	0.0079	0.00767	0.00536	0.0055	0.00433	0.00526	0.00575	0.00545	0.00623	0.00565	0.00573	0.00465	0.00596	0.00806	0.0077	0.00784	0.00783	0.00806	0.00775	0.00832	0.00899	0.00854	0.00961	0.01059	0.01141	0.01059	0.00965	0.01111		245.884	0.26932	1.99927	1.58941	2.43845	2.78465	3.07584		0.42951	0.02632	0.02475	0.0243
0.49087	0.01366	0.00721	0.02444	0.00404			0.46019	0.00763	0.00884	0.00826	0.00564	0.00535	0.00361	0.00526	0.00592	0.0063	0.00729	0.0063	0.00646	0.00466	0.00509	0.00675	0.0067	0.00688	0.00684	0.00699	0.00665	0.00719	0.00792	0.00737	0.00826	0.00939	0.01019	0.00917	0.00796	0.0094		258.384	0.25955	1.97331	1.57318	2.43587	2.78432	3.07156		0.46019	0.0352	0.03333	0.03279
0.52155	0.01785	0.01058	0.03376	0.00705			0.49087	0.01519	0.01653	0.01577	0.01335	0.01293	0.01114	0.01294	0.01362	0.01413	0.01501	0.01395	0.01398	0.01143	0.00987	0.00792	0.00599	0.006	0.00584	0.00591	0.00542	0.00593	0.00675	0.00597	0.00682	0.00813	0.00903	0.00773	0.0061	0.00773		270.884	0.24627	1.93005	1.53277	2.43306	2.78191	3.06196		0.49087	0.04195	0.03975	0.03906
0.55223	0.01966	0.01268	0.03886	0.01055			0.52155	0.02294	0.02447	0.02354	0.02088	0.02033	0.01813	0.02043	0.02124	0.02172	0.02257	0.02135	0.02135	0.01794	0.0154	0.01117	0.00672	0.00636	0.00606	0.00613	0.00536	0.00583	0.00675	0.00566	0.00674	0.00813	0.00929	0.00777	0.00582	0.00778		283.384	0.23497	1.95013	1.56991	2.43182	2.78309	3.06217		0.52155	0.04566	0.0432	0.04227
0.58291	0.01844	0.01299	0.0386	0.01321			0.55223	0.02907	0.03077	0.02965	0.0269	0.0262	0.02371	0.02643	0.02735	0.02772	0.02842	0.02707	0.02711	0.02304	0.02006	0.01493	0.00903	0.00844	0.00812	0.00825	0.0073	0.00772	0.00869	0.00745	0.00878	0.01017	0.01158	0.00998	0.00803	0.01016		295.884	0.25019	1.93604	1.57055	2.42552	2.77999	3.04967		0.55223	0.04566	0.04302	0.04175
0.61359	0.01386	0.01123	0.03223	0.01446			0.58291	0.03264	0.03443	0.03314	0.03062	0.02971	0.0272	0.03013	0.03109	0.03128	0.03166	0.03027	0.0304	0.02599	0.02303	0.01819	0.01203	0.01139	0.01112	0.01129	0.01025	0.01066	0.01174	0.01039	0.01185	0.01338	0.01498	0.01324	0.01117	0.01345		308.384	0.24587	1.88568	1.55451	2.41957	2.77717	3.037		0.58291	0.04147	0.03876	0.03705
0.64427	0.00588	0.00764	0.01953	0.01419			0.61359	0.03299	0.03478	0.03331	0.03142	0.03024	0.02804	0.03093	0.03183	0.03176	0.03166	0.03031	0.0306	0.02623	0.02375	0.02025	0.01485	0.0143	0.0141	0.01427	0.01316	0.01354	0.01479	0.0133	0.01474	0.01656	0.01831	0.01629	0.01388	0.01631		320.884	0.24789	1.87338	1.58008	2.42037	2.77723	3.03425		0.61359	0.03283	0.03019	0.02791
0.67495	0.0054	0.00573	0.00193	0.01316			0.64427	0.02975	0.03146	0.02981	0.02893	0.02741	0.02583	0.02842	0.02915	0.02878	0.02804	0.02682	0.02733	0.02339	0.02181	0.02061	0.01687	0.01649	0.01635	0.01647	0.0153	0.01563	0.01709	0.01541	0.01665	0.01885	0.02066	0.01827	0.01537	0.01788		333.384	0.23989	1.83423	1.59022	2.41876	2.77587	3.02767		0.64427	0.01972	0.01728	0.01432
0.70563	0.01909	0.01221	0.02331	0.01365			0.67495	0.02289	0.02449	0.02264	0.02302	0.02111	0.02039	0.02245	0.02293	0.02224	0.02078	0.01972	0.0205	0.01732	0.01704	0.01896	0.01762	0.01747	0.01738	0.01737	0.01615	0.0164	0.01808	0.01619	0.01706	0.01966	0.02143	0.01861	0.01514	0.01762		345.884	0.21682	1.72704	1.57387	2.41659	2.76912	3.01111		0.67495	0.00266	0.000774804	0.00349
0.73631	0.03452	0.02266	0.05099	0.01805			0.70563	0.01314	0.0148	0.0127	0.01404	0.01167	0.01181	0.01333	0.01358	0.01257	0.01056	0.00951	0.01063	0.00825	0.00976	0.01539	0.01688	0.01697	0.01688	0.01668	0.01543	0.01559	0.01747	0.01535	0.01571	0.0187	0.02032	0.01707	0.01303	0.01538		358.384	0.21943	1.68646	1.55446	2.41588	2.76873	3.00627		0.70563	0.01892	0.02043	0.025
0.76699	0.05058	0.03468	0.08071	0.02578			0.73631	0.00786	0.0096	0.00872	0.00589	0.00525	0.00249	0.0054	0.00611	0.00591	0.00764	0.0069	0.00661	0.00512	0.00556	0.01133	0.01495	0.01523	0.01503	0.01459	0.01327	0.01341	0.01544	0.01311	0.013	0.01625	0.01766	0.01409	0.0098	0.01191		370.884	0.21858	1.68588	1.58143	2.41406	2.76921	3.00694		0.73631	0.04312	0.04402	0.0495
0.79767	0.06606	0.04721	0.11042	0.03496			0.76699	0.02062	0.0216	0.02229	0.01614	0.01844	0.01456	0.01683	0.01784	0.01891	0.02249	0.0221	0.02101	0.0191	0.01623	0.01225	0.01355	0.01378	0.01335	0.01265	0.01125	0.01162	0.01347	0.01124	0.0112	0.01422	0.01541	0.0122	0.00958	0.01093		383.384	0.20525	1.58614	1.59535	2.41286	2.76374	2.99331		0.76699	0.06948	0.06966	0.07603
0.82835	0.07972	0.05933	0.13804	0.04395			0.79767	0.03784	0.03896	0.03983	0.03254	0.03537	0.03059	0.03367	0.03494	0.03619	0.04024	0.03976	0.03848	0.0352	0.03072	0.02111	0.01636	0.01612	0.01552	0.01486	0.01361	0.01438	0.01533	0.01405	0.01502	0.01686	0.01799	0.0164	0.0166	0.01723										0.79767	0.09691	0.09628	0.1035
0.85903	0.09041	0.07016	0.1616	0.0514			0.82835	0.0559	0.05738	0.05806	0.0503	0.0533	0.0479	0.05184	0.0533	0.05452	0.05864	0.05808	0.05682	0.0522	0.04651	0.03396	0.02472	0.02399	0.02347	0.02303	0.02195	0.02289	0.02307	0.02267	0.0245	0.02574	0.02711	0.02657	0.02785	0.02839										0.82835	0.1242	0.12273	0.13066
0.88971	0.09721	0.07896	0.17956	0.05618			0.85903	0.07347	0.07531	0.07558	0.06823	0.07115	0.06565	0.07019	0.07168	0.07271	0.07651	0.07597	0.07489	0.06918	0.06262	0.04866	0.03684	0.03579	0.03544	0.03512	0.03398	0.03495	0.03484	0.03478	0.03704	0.03852	0.04033	0.03991	0.04119	0.04178										0.85903	0.15011	0.1478	0.15627
0.92039	0.09955	0.08519	0.19092	0.05747			0.88971	0.08947	0.09164	0.09126	0.08541	0.08792	0.08303	0.08777	0.08905	0.08975	0.0928	0.09238	0.09168	0.08527	0.07817	0.06409	0.05119	0.04995	0.0498	0.04944	0.04814	0.04902	0.04888	0.04888	0.05119	0.05337	0.05565	0.05482	0.05555	0.05607										0.88971	0.17345	0.17037	0.17909
0.95107	0.09736	0.08869	0.19556	0.05494			0.92039	0.103	0.10544	0.10418	0.10104	0.10279	0.09929	0.10371	0.10452	0.10476	0.10665	0.10648	0.10633	0.09971	0.09235	0.07933	0.06671	0.06535	0.06542	0.06491	0.06341	0.06408	0.06404	0.06399	0.06598	0.06908	0.07176	0.07022	0.07006	0.07032										0.92039	0.19313	0.18939	0.19804
0.98175	0.09124	0.08967	0.19439	0.04914			0.95107	0.11348	0.1161	0.11371	0.11448	0.11508	0.11378	0.11731	0.11739	0.11708	0.11747	0.1176	0.11819	0.11187	0.10449	0.09355	0.08245	0.08105	0.08134	0.08059	0.07889	0.07926	0.07939	0.07923	0.08058	0.08461	0.08756	0.08518	0.08394	0.08372										0.95107	0.20829	0.20408	0.21224
1.01243	0.08271	0.0889	0.18953	0.04225			0.98175	0.1206	0.1233	0.11959	0.1253	0.12437	0.12597	0.12808	0.12718	0.12627	0.12494	0.12538	0.12683	0.12135	0.11411	0.10601	0.09753	0.09613	0.09663	0.09559	0.09374	0.09371	0.09405	0.09379	0.09423	0.09908	0.1021	0.09888	0.09652	0.09562										0.98175	0.21835	0.21393	0.22115
1.04311	0.07456	0.08759	0.18424	0.03928			1.01243	0.12446	0.12713	0.12197	0.13326	0.13049	0.13548	0.13573	0.13368	0.13218	0.1291	0.12979	0.13216	0.12794	0.12094	0.11612	0.11111	0.10977	0.11043	0.1091	0.10715	0.10666	0.10725	0.10694	0.10631	0.11167	0.11455	0.1106	0.10724	0.10555										1.01243	0.22316	0.21887	0.22467
1.07379	0.07063	0.08721	0.1823	0.04592			1.04311	0.12551	0.12803	0.12146	0.13833	0.13354	0.14207	0.1402	0.13698	0.13493	0.1303	0.13111	0.13434	0.13168	0.12496	0.1235	0.12246	0.12122	0.122	0.12042	0.11843	0.11748	0.11832	0.11805	0.11631	0.12177	0.12429	0.11983	0.11575	0.11329										1.04311	0.22306	0.21931	0.22322
1.10447	0.07395	0.08894	0.18658	0.06128			1.07379	0.12449	0.12674	0.11905	0.14065	0.13385	0.14562	0.14164	0.13738	0.13488	0.12919	0.12991	0.13379	0.1328	0.1264	0.12796	0.13102	0.12994	0.13075	0.12905	0.12705	0.12568	0.12679	0.12664	0.12394	0.12898	0.13091	0.12625	0.12187	0.11882										1.07379	0.21897	0.21624	0.21792
1.13515	0.08386	0.09309	0.19739	0.08049			1.10447	0.12233	0.12419	0.11595	0.14043	0.1319	0.1461	0.14034	0.13537	0.13257	0.12655	0.12693	0.13109	0.13165	0.12565	0.12959	0.13644	0.13556	0.13633	0.13467	0.13267	0.13098	0.13237	0.13243	0.12908	0.13312	0.13429	0.12979	0.12563	0.12233										1.10447	0.21249	0.21128	0.21061
1.16583	0.09678	0.09885	0.2123	0.09974			1.13515	0.11987	0.12121	0.11334	0.1379	0.12821	0.14356	0.13668	0.13151	0.12856	0.12312	0.12293	0.12686	0.12859	0.12319	0.12864	0.13859	0.13797	0.13861	0.1372	0.13521	0.13334	0.135	0.13535	0.13178	0.13428	0.13458	0.13059	0.12721	0.12414										1.13515	0.20583	0.20656	0.20384
1.19651	0.10895	0.10469	0.22745	0.11637			1.16583	0.11759	0.11835	0.11185	0.13325	0.12321	0.13807	0.13098	0.12629	0.12333	0.11936	0.11849	0.12159	0.12395	0.11951	0.12558	0.1376	0.13734	0.13775	0.13684	0.13479	0.13292	0.13482	0.13551	0.13224	0.13279	0.13218	0.129	0.12689	0.12457										1.16583	0.20155	0.20442	0.20051
1.22718	0.11748	0.10892	0.23898	0.12845			1.19651	0.11545	0.1156	0.11136	0.12655	0.11713	0.12976	0.12353	0.12004	0.11715	0.11531	0.11381	0.11553	0.11789	0.11492	0.12091	0.13384	0.13404	0.13413	0.13395	0.13176	0.13008	0.13216	0.13319	0.13076	0.12916	0.12771	0.12548	0.12497	0.12386										1.19651	0.20186	0.20667	0.20301
1.25786	0.12041	0.11013	0.24389	0.13465			1.22718	0.11281	0.1124	0.11094	0.11778	0.10997	0.11877	0.11447	0.11281	0.11002	0.11055	0.10866	0.10862	0.11042	0.10952	0.11517	0.12786	0.12864	0.12836	0.12908	0.12664	0.12532	0.12747	0.1288	0.12763	0.12399	0.12189	0.12056	0.1217	0.12207										1.22718	0.2078	0.21394	0.21216
1.28854	0.11658	0.10736	0.24041	0.13426			1.25786	0.1087	0.10787	0.10923	0.10688	0.10148	0.10537	0.10385	0.10445	0.10171	0.10435	0.10247	0.10054	0.10144	0.10319	0.10873	0.12033	0.12182	0.12114	0.12283	0.12002	0.11919	0.12123	0.12278	0.12309	0.11786	0.11539	0.11469	0.11721	0.11906										1.25786	0.21865	0.22526	0.22673
1.31922	0.10561	0.10023	0.22812	0.12726			1.28854	0.10211	0.10104	0.10484	0.09386	0.09137	0.09002	0.09173	0.09469	0.09193	0.09598	0.09458	0.09092	0.09086	0.09564	0.10179	0.11195	0.11424	0.11317	0.11572	0.11247	0.11218	0.11391	0.11556	0.1173	0.11121	0.10874	0.10822	0.11155	0.11456										1.28854	0.23222	0.23848	0.24405
1.3499	0.08787	0.08898	0.20821	0.11439			1.31922	0.09227	0.09124	0.09674	0.07897	0.07947	0.07357	0.07832	0.08337	0.08054	0.08491	0.08448	0.07956	0.07877	0.08662	0.09431	0.10329	0.10641	0.10502	0.10817	0.10445	0.10467	0.10582	0.1075	0.11031	0.10426	0.10222	0.10132	0.10468	0.10828										1.31922	0.24563	0.25089	0.26091
1.38058	0.06475	0.07456	0.1837	0.09729			1.3499	0.07891	0.07829	0.08448	0.06298	0.06601	0.05765	0.06424	0.07071	0.06785	0.07122	0.07217	0.06679	0.06574	0.07609	0.08613	0.09473	0.09858	0.09699	0.10031	0.09622	0.09683	0.09716	0.09882	0.10209	0.09701	0.09577	0.09401	0.09656	0.10004										1.3499	0.25601	0.25982	0.27426
1.41126	0.03977	0.05883	0.15992	0.07875			1.38058	0.06255	0.06284	0.06838	0.04784	0.05212	0.04557	0.0511	0.05777	0.05514	0.056	0.05861	0.05398	0.05331	0.06446	0.07704	0.08633	0.09072	0.08909	0.0921	0.08781	0.08868	0.08797	0.08968	0.09265	0.08924	0.08917	0.08626	0.08727	0.08994										1.38058	0.26088	0.263	0.28156
1.44194	0.02718	0.04512	0.14433	0.06329			1.41126	0.04517	0.04716	0.05005	0.03814	0.04094	0.04247	0.04236	0.04719	0.04556	0.04262	0.0466	0.04461	0.04469	0.05295	0.06701	0.07793	0.08253	0.08107	0.08331	0.0791	0.0801	0.07824	0.08016	0.08207	0.08074	0.08212	0.07805	0.07711	0.07842										1.41126	0.2584	0.25876	0.28093
1.47262	0.0456	0.03865	0.14337	0.05685			1.44194	0.03313	0.03733	0.03477	0.04015	0.03858	0.04982	0.04267	0.04373	0.04415	0.03868	0.04203	0.04414	0.04428	0.04416	0.0563	0.06918	0.07365	0.07255	0.07373	0.06991	0.07098	0.06798	0.0704	0.07059	0.07137	0.07443	0.06955	0.06665	0.06645										1.44194	0.2475	0.24619	0.27123
1.5033	0.07374	0.04217	0.15655	0.06161			1.47262	0.03799	0.04205	0.03541	0.05245	0.04795	0.0627	0.05223	0.05038	0.05279	0.04901	0.04952	0.05406	0.05275	0.04189	0.04576	0.05982	0.06376	0.06326	0.06324	0.06018	0.06134	0.0574	0.06065	0.05875	0.06127	0.06619	0.06112	0.05683	0.05559										1.47262	0.22811	0.22538	0.2523
1.53398	0.10046	0.05092	0.17682	0.07238			1.5033	0.05664	0.0586	0.05342	0.06857	0.06404	0.07645	0.06648	0.06399	0.06746	0.06725	0.0653	0.06973	0.06603	0.04769	0.03728	0.04977	0.0528	0.05313	0.05201	0.05007	0.05146	0.04699	0.05142	0.04742	0.05091	0.05782	0.0534	0.04892	0.04798										1.5033	0.2016	0.19795	0.22525
1.56466	0.12244	0.05931	0.19681	0.08315			1.53398	0.07913	0.07898	0.07687	0.08475	0.08209	0.08878	0.08186	0.08014	0.08396	0.08719	0.08384	0.08683	0.08043	0.05868	0.03387	0.03936	0.04106	0.04248	0.0406	0.04016	0.04196	0.03773	0.04345	0.03801	0.04129	0.05006	0.04718	0.04416	0.04539										1.53398	0.17191	0.16826	0.19337
1.59534	0.13823	0.06461	0.21207	0.09076			1.56466	0.10134	0.09927	0.10025	0.09958	0.09988	0.09899	0.0967	0.09627	0.10001	0.10593	0.10207	0.10307	0.094	0.07138	0.03739	0.02968	0.02945	0.03225	0.0302	0.03162	0.03395	0.03117	0.03773	0.03229	0.03396	0.04384	0.0431	0.04293	0.04743										1.56466	0.14793	0.14589	0.16398
1.62602	0.14784	0.06628	0.22148	0.0943			1.59534	0.1219	0.11811	0.12164	0.11301	0.11671	0.10762	0.11068	0.11137	0.11478	0.12229	0.1187	0.11754	0.1061	0.08387	0.04584	0.02326	0.02029	0.0244	0.02315	0.02636	0.02891	0.02889	0.03494	0.03129	0.03061	0.0399	0.04122	0.04417	0.05161										1.59534	0.14467	0.14603	0.15083
1.6567	0.15309	0.06561	0.22741	0.09454			1.62602	0.14077	0.13556	0.1406	0.12616	0.13293	0.1165	0.12448	0.12561	0.12857	0.1363	0.13366	0.13043	0.11718	0.09551	0.05616	0.02347	0.01837	0.02189	0.02223	0.02584	0.02774	0.03065	0.03479	0.03368	0.03141	0.03822	0.04079	0.04609	0.05539										1.62602	0.17218	0.17671	0.16779
1.68738	0.15803	0.06588	0.23572	0.09367			1.6567	0.15897	0.15279	0.1579	0.14108	0.14975	0.12845	0.13961	0.14011	0.14265	0.14911	0.14787	0.14296	0.1286	0.10659	0.06653	0.02941	0.02418	0.02516	0.02632	0.02889	0.02941	0.03421	0.03602	0.03695	0.03441	0.0379	0.04069	0.04719	0.05717										1.6567	0.22379	0.22988	0.21296
1.71806	0.16854	0.07146	0.25432	0.09478			1.68738	0.17839	0.17181	0.17528	0.16016	0.1689	0.14636	0.15797	0.15669	0.15896	0.16284	0.16314	0.15713	0.14233	0.11804	0.07608	0.03709	0.03201	0.03065	0.03155	0.03277	0.03179	0.03742	0.03721	0.0393	0.03736	0.03768	0.03994	0.04664	0.05634										1.68738	0.28797	0.29435	0.27424
1.74874	0.18995	0.08481	0.28931	0.10073			1.71806	0.2012	0.19481	0.1951	0.18525	0.19206	0.17186	0.18115	0.17726	0.17948	0.18005	0.1816	0.17514	0.16022	0.13105	0.0845	0.04398	0.03864	0.03542	0.03549	0.03553	0.0332	0.03905	0.03738	0.03989	0.03894	0.03665	0.03805	0.04426	0.05303										1.71806	0.35672	0.36259	0.3419
1.77942	0.22403	0.10467	0.34146	0.11261			1.74874	0.22911	0.22334	0.21953	0.21688	0.22022	0.20478	0.20981	0.20303	0.20543	0.20277	0.20491	0.1985	0.18326	0.14657	0.09179	0.04889	0.04281	0.0381	0.03711	0.03623	0.0328	0.03868	0.0362	0.03862	0.03872	0.03456	0.03507	0.04045	0.04805										1.74874	0.4248	0.42965	0.40971
1.8101	0.26857	0.12795	0.40671	0.12972			1.77942	0.26266	0.25766	0.24965	0.25418	0.25326	0.24345	0.24342	0.23406	0.23677	0.23163	0.23359	0.22744	0.21114	0.16484	0.09804	0.05129	0.04411	0.03821	0.03618	0.03465	0.03046	0.0365	0.03394	0.03605	0.0371	0.03194	0.03166	0.03618	0.04281										1.77942	0.48842	0.49187	0.4734
1.84078	0.31936	0.1517	0.47902	0.15082			1.8101	0.30106	0.29671	0.28511	0.29525	0.29	0.28547	0.2805	0.26922	0.27224	0.2657	0.2668	0.26082	0.24246	0.18531	0.10334	0.05106	0.04262	0.03586	0.03306	0.03121	0.02677	0.03347	0.03159	0.03336	0.03527	0.0301	0.02916	0.03296	0.03911										1.8101	0.54466	0.54644	0.52978
1.87146	0.37197	0.17372	0.55233	0.17529			1.84078	0.34247	0.33846	0.32423	0.33769	0.32855	0.32819	0.31896	0.30657	0.30982	0.30289	0.30271	0.29661	0.27521	0.20678	0.10767	0.04857	0.03901	0.03187	0.0289	0.02726	0.02337	0.0314	0.03088	0.03238	0.03512	0.03079	0.02922	0.03242	0.03834										1.84078	0.5913	0.59122	0.57649
1.90214	0.42245	0.19271	0.62144	0.20341			1.87146	0.38448	0.38042	0.3646	0.37898	0.36663	0.36904	0.35653	0.34381	0.34714	0.34062	0.33897	0.33238	0.30716	0.22778	0.11098	0.04475	0.03486	0.02817	0.02607	0.02552	0.0232	0.03262	0.03363	0.03486	0.03838	0.03493	0.03272	0.03529	0.04039										1.87146	0.62682	0.6248	0.61194
1.93282	0.46771	0.20843	0.68239	0.23592			1.90214	0.42458	0.42009	0.40362	0.41678	0.40204	0.40577	0.39101	0.37864	0.38187	0.37627	0.37319	0.36579	0.33631	0.24693	0.11333	0.0415	0.03304	0.02807	0.02783	0.02894	0.02834	0.03833	0.04037	0.0412	0.04539	0.04192	0.03917	0.04096	0.04396										1.90214	0.65049	0.64651	0.63535
1.9635	0.50566	0.22172	0.73267	0.27342			1.93282	0.46061	0.45531	0.43892	0.44923	0.43287	0.43665	0.42063	0.40911	0.41209	0.40766	0.40332	0.39487	0.36109	0.26323	0.1151	0.04168	0.03672	0.03404	0.03529	0.03756	0.0377	0.04773	0.05026	0.05059	0.05518	0.05064	0.0476	0.04852	0.04793										1.93282	0.66245	0.65655	0.6468
1.99418	0.53547	0.23446	0.77145	0.31564			1.9635	0.49101	0.48462	0.46882	0.47515	0.45786	0.46065	0.44423	0.4339	0.43651	0.43328	0.42795	0.41834	0.38063	0.27634	0.11731	0.04771	0.0464	0.04509	0.04671	0.04935	0.04938	0.05942	0.06228	0.06207	0.06662	0.0603	0.05744	0.05753	0.05228										1.9635	0.66377	0.65606	0.64739
2.02485	0.55765	0.24912	0.79967	0.36119			1.99418	0.51519	0.50748	0.49254	0.49432	0.47663	0.47767	0.46152	0.45254	0.45473	0.45259	0.44658	0.43586	0.39495	0.28679	0.12167	0.0596	0.06017	0.05911	0.06033	0.06273	0.06226	0.07241	0.07572	0.07508	0.07897	0.07067	0.06857	0.06807	0.05812										1.99418	0.65658	0.6472	0.63923
2.05553	0.57409	0.26793	0.81994	0.4076			2.02485	0.53366	0.52449	0.5105	0.50759	0.48986	0.48869	0.47329	0.46569	0.46744	0.4662	0.45981	0.44816	0.40512	0.29598	0.13028	0.07574	0.07624	0.07476	0.0752	0.07688	0.07583	0.08619	0.09019	0.08933	0.09189	0.08191	0.08112	0.08041	0.06712										2.02485	0.64401	0.63313	0.6255
2.08621	0.58791	0.29195	0.83617	0.45157			2.05553	0.54819	0.53748	0.52437	0.51695	0.4994	0.49578	0.48142	0.47512	0.4765	0.47593	0.46944	0.45714	0.41321	0.3061	0.1448	0.09453	0.09347	0.09128	0.09085	0.09141	0.08992	0.10056	0.1054	0.10463	0.10529	0.09437	0.09519	0.09468	0.08036										2.05553	0.6301	0.61792	0.61028
2.11689	0.60282	0.32053	0.85278	0.48942			2.08621	0.56155	0.5493	0.53694	0.52538	0.50811	0.502	0.48882	0.48369	0.48477	0.48466	0.47831	0.46568	0.42204	0.31955	0.1656	0.11478	0.11117	0.10824	0.10703	0.10617	0.10445	0.11538	0.12108	0.12068	0.11917	0.10827	0.11064	0.11062	0.09766										2.08621	0.61941	0.60614	0.59825
2.14757	0.62231	0.3515	0.87365	0.51747			2.11689	0.57712	0.56339	0.55164	0.53634	0.51939	0.51085	0.4989	0.49482	0.49563	0.49586	0.48979	0.47711	0.43456	0.33823	0.1916	0.13549	0.12884	0.12531	0.1235	0.12107	0.11935	0.13053	0.13687	0.13706	0.13345	0.12353	0.12705	0.12761	0.11781										2.11689	0.61627	0.6021	0.59386
2.17825	0.64847	0.38178	0.90091	0.53247			2.14757	0.59794	0.58286	0.57165	0.55291	0.53637	0.5255	0.51479	0.51165	0.51217	0.51266	0.50696	0.49433	0.45301	0.36274	0.2208	0.15581	0.14607	0.14215	0.13994	0.13597	0.13442	0.14572	0.15229	0.15315	0.14788	0.13969	0.1437	0.14474	0.13909										2.14757	0.62373	0.6088	0.60024
2.20893	0.68131	0.40803	0.93422	0.53194			2.17825	0.6258	0.60952	0.59886	0.57683	0.56083	0.54773	0.53826	0.53602	0.5361	0.53682	0.53153	0.51883	0.47807	0.39208	0.25078	0.17489	0.16243	0.15835	0.15591	0.15065	0.14932	0.16052	0.16675	0.1682	0.162	0.15597	0.15972	0.16096	0.15972										2.17825	0.64265	0.62706	0.6183
2.23961	0.71864	0.42716	0.97082	0.51449			2.20893	0.66047	0.64317	0.63314	0.60786	0.59259	0.57731	0.56911	0.56773	0.56714	0.56804	0.56317	0.55006	0.50857	0.42393	0.27907	0.19193	0.1775	0.17345	0.17086	0.16473	0.16355	0.17438	0.17961	0.18149	0.17522	0.17143	0.17422	0.17528	0.17804										2.20893	0.67149	0.65524	0.64643
2.27029	0.75668	0.43667	1.00622	0.48011			2.23961	0.69971	0.68155	0.67222	0.64374	0.62941	0.61201	0.60511	0.60453	0.603	0.60397	0.59954	0.58557	0.54179	0.45524	0.30334	0.20623	0.19084	0.18693	0.1842	0.17777	0.17659	0.1867	0.19033	0.19238	0.18689	0.18513	0.18643	0.18693	0.19276										2.23961	0.70688	0.68991	0.68115
2.30097	0.79091	0.43484	1.03521	0.43043			2.27029	0.73976	0.72091	0.71229	0.68082	0.6676	0.64823	0.64263	0.64274	0.64003	0.64089	0.63693	0.62165	0.57421	0.48276	0.32159	0.21722	0.20205	0.19833	0.19541	0.18931	0.18795	0.19697	0.19852	0.20048	0.19646	0.19633	0.19583	0.19547	0.20303										2.27029	0.7445	0.72676	0.71806
2.33165	0.81687	0.42088	1.05279	0.36925			2.30097	0.77615	0.75682	0.74884	0.71486	0.70288	0.68183	0.67747	0.67807	0.674	0.67451	0.67109	0.65415	0.6021	0.50352	0.33222	0.22457	0.21084	0.20729	0.20414	0.19899	0.19729	0.20488	0.20411	0.20575	0.20363	0.20459	0.20229	0.20089	0.20863										2.30097	0.78002	0.76147	0.75279
2.36233	0.83079	0.39501	1.05491	0.30348			2.33165	0.80445	0.78492	0.77741	0.74173	0.73103	0.70878	0.70552	0.70632	0.70083	0.70071	0.69791	0.67915	0.62214	0.51512	0.3342	0.22825	0.2171	0.2137	0.21029	0.20666	0.20451	0.2104	0.20737	0.20857	0.20841	0.2099	0.20611	0.2037	0.21001										2.33165	0.80958	0.79027	0.78151
2.39301	0.82991	0.35849	1.0388	0.24541			2.36233	0.82084	0.80143	0.79415	0.75791	0.74842	0.72567	0.72327	0.72393	0.71705	0.71603	0.7139	0.69337	0.63165	0.51585	0.32712	0.22857	0.22098	0.2177	0.21413	0.21238	0.20981	0.21384	0.20896	0.20975	0.21117	0.21271	0.208	0.20485	0.20831										2.36233	0.83008	0.81012	0.80114
2.42369	0.81265	0.31366	1.00322	0.21467			2.39301	0.8224	0.80354	0.79618	0.76078	0.75235	0.72994	0.72809	0.7282	0.7201	0.71796	0.71653	0.69446	0.62887	0.50485	0.31123	0.22626	0.22284	0.21973	0.21623	0.21647	0.21365	0.2158	0.20984	0.21035	0.21264	0.21385	0.20899	0.20555	0.20528										2.39301	0.83923	0.81882	0.80951
2.45437	0.7787	0.26401	0.94845	0.22697			2.42369	0.80737	0.78951	0.78175	0.74877	0.74115	0.72007	0.71835	0.71752	0.70847	0.70506	0.70428	0.6811	0.61295	0.4821	0.28752	0.22232	0.22327	0.22044	0.21739	0.21943	0.21664	0.2171	0.21104	0.21153	0.21372	0.21439	0.21018	0.20701	0.20287										2.42369	0.83561	0.81503	0.80526
2.48505	0.72896	0.21456	0.87616	0.27285			2.45437	0.77522	0.75885	0.75039	0.72141	0.71428	0.69555	0.69352	0.69138	0.68175	0.67704	0.67681	0.65306	0.58401	0.44839	0.25768	0.21796	0.22295	0.22061	0.21848	0.2218	0.21941	0.2185	0.21342	0.21414	0.21523	0.21535	0.21242	0.21003	0.20277										2.45437	0.81861	0.79817	0.78785
2.51573	0.66541	0.17245	0.78925	0.33069			2.48505	0.72662	0.7122	0.7028	0.67932	0.67233	0.65692	0.65412	0.65039	0.64061	0.63468	0.63482	0.61117	0.5431	0.40527	0.22411	0.21428	0.2225	0.22088	0.22013	0.22399	0.22236	0.22053	0.21729	0.21839	0.21765	0.21733	0.21599	0.21468	0.20569										2.48505	0.78832	0.76839	0.75748
2.54641	0.59091	0.1469	0.69159	0.3854			2.51573	0.66338	0.65133	0.64084	0.62409	0.6169	0.60563	0.60165	0.59615	0.5867	0.57978	0.58005	0.55721	0.49202	0.35495	0.18995	0.21199	0.22224	0.22156	0.22252	0.22609	0.22548	0.22319	0.22226	0.22375	0.22091	0.22027	0.22045	0.22021	0.2111										2.51573	0.74552	0.72646	0.71496
2.57709	0.50903	0.144	0.58767	0.42868			2.54641	0.58827	0.57891	0.56735	0.55818	0.55048	0.54393	0.53846	0.53116	0.52252	0.51496	0.51509	0.49374	0.43328	0.30014	0.15902	0.21116	0.2221	0.22247	0.22521	0.22779	0.22829	0.22593	0.22731	0.22902	0.22428	0.22342	0.22473	0.22531	0.21736										2.54641	0.69153	0.67372	0.66168
2.60777	0.42375	0.15851	0.48235	0.45615			2.57709	0.50487	0.49839	0.48593	0.48467	0.47627	0.4747	0.46756	0.45863	0.45125	0.44354	0.44319	0.42399	0.36984	0.24395	0.13552	0.2111	0.22158	0.22294	0.22728	0.22841	0.22994	0.22775	0.23101	0.2327	0.22661	0.22554	0.22746	0.22843	0.22236										2.57709	0.62814	0.6119	0.59943
2.63845	0.33927	0.17882	0.38057	0.46585			2.60777	0.4173	0.41374	0.40076	0.40712	0.398	0.40125	0.39247	0.38226	0.37656	0.36926	0.36814	0.35161	0.30501	0.18983	0.1225	0.21059	0.21981	0.22196	0.22747	0.22699	0.22934	0.22743	0.23186	0.23326	0.2266	0.2252	0.22722	0.22814	0.2241										2.60777	0.55747	0.5431	0.53036
2.66913	0.25979	0.19625	0.28713	0.45766			2.63845	0.33005	0.32925	0.31639	0.32937	0.3197	0.32716	0.31699	0.30612	0.30241	0.2962	0.29403	0.28059	0.24229	0.14165	0.1194	0.20821	0.2158	0.21838	0.22451	0.22255	0.22541	0.22378	0.22858	0.22947	0.22302	0.22116	0.22289	0.22337	0.22105										2.63845	0.48188	0.4696	0.45678
2.69981	0.18952	0.2063	0.20675	0.43285			2.66913	0.24789	0.24948	0.23767	0.25532	0.24565	0.25609	0.24513	0.23448	0.23297	0.22857	0.22522	0.21508	0.18529	0.104	0.12178	0.20263	0.20861	0.2112	0.21732	0.21426	0.21729	0.21587	0.22028	0.22053	0.21502	0.21255	0.21379	0.21358	0.21239										2.66913	0.40381	0.39377	0.38114
2.73049	0.13291	0.20715	0.14427	0.39388			2.69981	0.17605	0.17929	0.17001	0.18903	0.18041	0.19179	0.1811	0.17197	0.1727	0.17083	0.16644	0.15956	0.13781	0.08177	0.12435	0.19286	0.19755	0.19972	0.20523	0.20156	0.20447	0.20322	0.2066	0.20622	0.20219	0.19905	0.19979	0.19882	0.19807										2.69981	0.32573	0.31799	0.30581
2.76117	0.09483	0.19861	0.10447	0.34403			2.73049	0.1211	0.12453	0.12005	0.13483	0.12915	0.13823	0.1296	0.12388	0.12646	0.12756	0.12288	0.11882	0.10369	0.07571	0.12336	0.17842	0.18231	0.18364	0.18805	0.18434	0.18689	0.18581	0.18777	0.18691	0.18474	0.18096	0.18137	0.17975	0.17883										2.73049	0.24996	0.2445	0.23308
2.79185	0.07796	0.18162	0.08787	0.28718			2.76117	0.09117	0.09231	0.09466	0.09763	0.09748	0.09985	0.09592	0.09557	0.09873	0.10219	0.09879	0.09636	0.08522	0.07834	0.11693	0.15932	0.16302	0.1632	0.16611	0.16293	0.16498	0.16421	0.16459	0.16357	0.16342	0.15926	0.15961	0.15765	0.15618										2.76117	0.17864	0.17534	0.16501
2.82252	0.07573	0.15786	0.08458	0.22755			2.79185	0.08714	0.08454	0.09169	0.08064	0.08673	0.08011	0.08254	0.08708	0.08899	0.09268	0.09191	0.08952	0.0793	0.08095	0.10463	0.13615	0.14025	0.13911	0.14031	0.13819	0.1397	0.13951	0.13853	0.13778	0.13965	0.1356	0.13623	0.13443	0.13246										2.79185	0.1136	0.11226	0.10343
2.8532	0.07641	0.12955	0.08211	0.16964			2.82252	0.09409	0.08915	0.09678	0.07864	0.08782	0.07586	0.08244	0.08854	0.0885	0.09055	0.09224	0.08903	0.07813	0.0791	0.08701	0.10998	0.11507	0.11265	0.11207	0.1115	0.11255	0.11347	0.11175	0.11186	0.11555	0.11243	0.11369	0.11265	0.11085										2.82252	0.05638	0.05671	0.05016
2.88388	0.07333	0.09932	0.07441	0.11863			2.8532	0.09833	0.09269	0.09843	0.0805	0.08937	0.07718	0.0844	0.08938	0.0878	0.08763	0.09083	0.08684	0.07538	0.07161	0.06531	0.08241	0.08908	0.08572	0.08353	0.08498	0.08576	0.08866	0.08746	0.08908	0.09412	0.09307	0.09515	0.09546	0.09517										2.8532	0.00909	0.01017	0.01316
2.91456	0.06521	0.07034	0.06067	0.08201			2.88388	0.09479	0.08947	0.09247	0.07916	0.08567	0.07646	0.08209	0.08465	0.08222	0.08005	0.08371	0.07939	0.0684	0.05896	0.0412	0.05595	0.06472	0.06141	0.05822	0.06207	0.06297	0.06897	0.07031	0.07377	0.07914	0.08128	0.08401	0.08582	0.08842										2.88388	0.03167	0.02871	0.03541
2.94524	0.05382	0.04716	0.04318	0.0697			2.91456	0.08302	0.07859	0.07871	0.07257	0.07549	0.07099	0.07384	0.07353	0.07087	0.06726	0.07034	0.06628	0.05701	0.04249	0.01677	0.03577	0.04631	0.04534	0.04299	0.04867	0.05011	0.05935	0.06489	0.06938	0.0737	0.07897	0.08175	0.08442	0.0901										2.91456	0.06071	0.0572	0.061
2.97592	0.04327	0.03708	0.02831	0.07957			2.94524	0.06466	0.06142	0.05889	0.06152	0.05995	0.06101	0.06052	0.05731	0.055	0.05078	0.05205	0.04884	0.04242	0.02396	0.00904	0.03245	0.04041	0.04417	0.045	0.04976	0.05168	0.06154	0.0703	0.07432	0.07693	0.08379	0.08613	0.08864	0.09622										2.94524	0.08028	0.07658	0.07806
3.0066	0.03964	0.04209	0.02962	0.09626			2.97592	0.04269	0.04065	0.03622	0.04845	0.04181	0.04846	0.04465	0.03903	0.03767	0.03424	0.03177	0.03001	0.02715	0.00617	0.02888	0.04454	0.04739	0.0543	0.05766	0.06035	0.06231	0.07045	0.08019	0.083	0.08426	0.09112	0.09295	0.0946	0.10249										2.97592	0.09081	0.08731	0.08662
3.03728	0.04538	0.05198	0.04494	0.11112			3.0066	0.02326	0.02212	0.0191	0.03768	0.02705	0.03703	0.03131	0.02571	0.02604	0.02603	0.01822	0.01839	0.01738	0.01395	0.0454	0.05885	0.05869	0.06651	0.07107	0.07235	0.07418	0.08009	0.08927	0.09087	0.09143	0.09735	0.09888	0.09942	0.10619										3.0066	0.09314	0.09022	0.08747
3.06796	0.05557	0.05983	0.06147	0.12188			3.03728	0.02417	0.02317	0.02759	0.03484	0.0276	0.03244	0.02947	0.0294	0.03051	0.03342	0.02771	0.02732	0.02233	0.02867	0.05694	0.06999	0.06862	0.07615	0.08111	0.08175	0.08342	0.08721	0.09495	0.09569	0.09604	0.10065	0.10212	0.10166	0.10624										3.03728	0.0884	0.08641	0.08175
3.09864	0.06503	0.06369	0.07432	0.12856			3.06796	0.04125	0.04	0.04639	0.04066	0.04084	0.0373	0.03953	0.04376	0.0442	0.04681	0.04505	0.043	0.03359	0.03985	0.06303	0.07651	0.07516	0.08167	0.08658	0.08717	0.08875	0.09065	0.09642	0.09681	0.09728	0.10055	0.10214	0.10099	0.10273										3.06796	0.07794	0.07721	0.0708
3.12932	0.07102	0.06365	0.08175	0.13171			3.09864	0.05749	0.05625	0.06237	0.04945	0.05477	0.04657	0.05199	0.05772	0.05738	0.0585	0.05989	0.05637	0.04344	0.04665	0.0638	0.07833	0.07798	0.08298	0.08755	0.08853	0.09011	0.09047	0.094	0.09461	0.09537	0.09753	0.09924	0.09787	0.09662										3.09864	0.06331	0.06417	0.05626
3.16	0.07247	0.06073	0.08322	0.13169			3.12932	0.0687	0.06792	0.07272	0.05672	0.06499	0.05523	0.06185	0.06758	0.06666	0.06588	0.06983	0.06517	0.04985	0.04888	0.05997	0.07617	0.07765	0.08084	0.08491	0.08653	0.08825	0.0875	0.08875	0.09014	0.09124	0.09272	0.09426	0.09322	0.08947										3.12932	0.04636	0.04916	0.04015
3.19068	0.06922	0.05645	0.07897	0.12854			3.16	0.07366	0.07384	0.07655	0.06051	0.07004	0.06097	0.06731	0.07211	0.07087	0.0681	0.07408	0.06872	0.0523	0.04677	0.05288	0.07142	0.07534	0.07666	0.08012	0.08242	0.08441	0.08308	0.08236	0.0849	0.08628	0.08753	0.08837	0.08816	0.08309										3.16	0.02978	0.0349	0.0261
3.22136	0.06186	0.0525	0.06984	0.12202			3.19068	0.07221	0.07379	0.07388	0.06028	0.06961	0.06295	0.06782	0.0711	0.06985	0.06525	0.07261	0.06705	0.051	0.04101	0.04461	0.06602	0.0726	0.07228	0.07504	0.07781	0.08008	0.0788	0.07674	0.08041	0.08192	0.08326	0.08273	0.08368	0.07894										3.19068	0.02026	0.02648	0.02238
3.25204	0.05151	0.05018	0.05718	0.11196			3.22136	0.0649	0.06827	0.06538	0.05629	0.06411	0.06118	0.06364	0.06502	0.06408	0.05806	0.06603	0.06082	0.04661	0.03262	0.03811	0.06219	0.07088	0.06956	0.0715	0.07425	0.07667	0.07599	0.07352	0.07776	0.07917	0.08063	0.07823	0.08033	0.07749										3.22136	0.02644	0.02933	0.03173
3.28272	0.03982	0.04979	0.04292	0.0987			3.25204	0.0529	0.05834	0.05232	0.04949	0.05456	0.05622	0.05558	0.05496	0.05463	0.04792	0.05547	0.05115	0.04023	0.02302	0.03632	0.0616	0.07102	0.06952	0.07059	0.07269	0.07497	0.07519	0.07323	0.0771	0.07821	0.07945	0.07519	0.07809	0.07796										3.25204	0.03952	0.03922	0.04459
3.3134	0.02921	0.05052	0.02997	0.0836			3.28272	0.038	0.04563	0.03656	0.04138	0.04256	0.04906	0.04497	0.04257	0.0431	0.03699	0.04262	0.03968	0.03334	0.01452	0.03946	0.06427	0.07283	0.07184	0.07204	0.07302	0.07483	0.07596	0.07502	0.07765	0.07831	0.07882	0.07331	0.07646	0.0789										3.28272	0.05206	0.04986	0.05615
3.34408	0.02319	0.05106	0.02336	0.07002			3.3134	0.02327	0.03259	0.02136	0.03412	0.03065	0.04109	0.03384	0.03047	0.03191	0.02874	0.03005	0.02884	0.02772	0.01172	0.04464	0.06869	0.07524	0.07507	0.07451	0.0742	0.07532	0.07714	0.07727	0.0782	0.07834	0.07765	0.07203	0.07483	0.07897										3.3134	0.0619	0.05857	0.06485
3.37476	0.02394	0.05031	0.02646	0.06397			3.34408	0.01695	0.02356	0.01613	0.03024	0.02338	0.03402	0.02544	0.02329	0.02487	0.02729	0.02233	0.02247	0.02492	0.01573	0.04886	0.07284	0.0769	0.07751	0.07638	0.07487	0.07526	0.07753	0.07849	0.07769	0.07734	0.07521	0.07085	0.07282	0.07747										3.34408	0.06827	0.06435	0.07007
3.40544	0.02817	0.04767	0.03383	0.07048			3.37476	0.02534	0.02402	0.02586	0.03086	0.02527	0.02965	0.02389	0.02534	0.02543	0.03213	0.02403	0.02356	0.02495	0.0206	0.05035	0.07513	0.07671	0.07784	0.07637	0.07391	0.07371	0.0763	0.07774	0.0756	0.07483	0.07138	0.06963	0.07048	0.07444										3.37476	0.07094	0.06682	0.07162
3.43612	0.03177	0.04304	0.04027	0.08704			3.40544	0.03707	0.03119	0.03766	0.03426	0.03261	0.02875	0.02861	0.03256	0.0309	0.03853	0.03102	0.02877	0.02611	0.02344	0.04831	0.07457	0.07402	0.07532	0.07386	0.07071	0.07023	0.0732	0.07481	0.07203	0.07099	0.06681	0.06866	0.0683	0.07069										3.40544	0.06997	0.066	0.0696
3.4668	0.03284	0.03684	0.04384	0.10747			3.43612	0.0465	0.03866	0.0466	0.03779	0.03984	0.03015	0.03474	0.03943	0.03647	0.04324	0.03751	0.03353	0.02657	0.02347	0.04268	0.07083	0.06869	0.06984	0.06881	0.06531	0.065	0.06859	0.07021	0.06771	0.06669	0.06283	0.06851	0.06702	0.06755										3.43612	0.06565	0.06212	0.06432
3.49748	0.03085	0.03004	0.04403	0.1271			3.4668	0.05204	0.04355	0.05136	0.03974	0.04448	0.03187	0.03924	0.04354	0.03971	0.04483	0.0411	0.03575	0.02529	0.0206	0.03405	0.06413	0.06118	0.06188	0.06183	0.05838	0.0588	0.0634	0.06508	0.0639	0.06329	0.06105	0.06961	0.0673	0.06639										3.4668	0.05848	0.05563	0.05629
3.52816	0.02599	0.02444	0.04105	0.14305			3.49748	0.05324	0.04491	0.05164	0.03937	0.04568	0.03247	0.0409	0.04409	0.03976	0.04289	0.04103	0.03476	0.0219	0.01516	0.02393	0.05526	0.05254	0.05262	0.05414	0.05129	0.05303	0.059	0.06102	0.06197	0.06216	0.06253	0.072	0.06926	0.06789										3.49748	0.04909	0.04712	0.04614
3.55884	0.01903	0.02263	0.03555	0.15358			3.52816	0.05024	0.04263	0.04765	0.03656	0.04331	0.03132	0.0394	0.04101	0.03651	0.03757	0.03728	0.03059	0.01656	0.00784	0.01639	0.04566	0.04457	0.0441	0.04754	0.04608	0.04942	0.05676	0.05954	0.06274	0.06393	0.0669	0.07518	0.0724	0.07153										3.52816	0.03822	0.03731	0.03459
3.58952	0.01179	0.02581	0.02859	0.15776			3.55884	0.04356	0.03706	0.04003	0.03163	0.03772	0.02831	0.03492	0.03469	0.03033	0.02943	0.03029	0.02368	0.00971	0.00264	0.01915	0.03765	0.03976	0.0392	0.04408	0.04476	0.04923	0.05734	0.06117	0.06591	0.06798	0.07264	0.07827	0.07578	0.07591										3.55884	0.02681	0.02709	0.02257
3.62019	0.00995	0.03207	0.02175	0.15541			3.58952	0.03407	0.02888	0.02972	0.0252	0.02955	0.02373	0.02798	0.02588	0.02191	0.01936	0.02086	0.01476	0.00232	0.0106	0.0293	0.03425	0.04002	0.04008	0.04474	0.04768	0.05222	0.06017	0.06507	0.07026	0.07284	0.07798	0.08031	0.07839	0.07949										3.58952	0.01628	0.01787	0.01175
3.65087	0.01634	0.03921	0.01745	0.14701			3.62019	0.02284	0.019	0.01793	0.01814	0.01967	0.01817	0.01931	0.01558	0.01221	0.0088	0.01018	0.00487	0.0064	0.01907	0.04014	0.03678	0.0446	0.04566	0.04851	0.0532	0.05685	0.06389	0.06964	0.07432	0.07699	0.08144	0.08051	0.07939	0.08105										3.62019	0.01069	0.01273	0.00919
3.68155	0.02441	0.04602	0.01775	0.13367			3.65087	0.01112	0.00837	0.00651	0.01177	0.00903	0.01262	0.00983	0.00594	0.00373	0.00624	0.00496	0.00603	0.01382	0.02634	0.04912	0.04298	0.05092	0.05288	0.05331	0.05908	0.06135	0.06706	0.0733	0.07687	0.07921	0.08209	0.0784	0.07828	0.07983										3.65087	0.01485	0.01498	0.01704
3.71223	0.03141	0.05197	0.02125	0.11718			3.68155	0.0033	0.00205	0.00798	0.00859	0.00183	0.00912	0.00292	0.00888	0.00946	0.01539	0.0145	0.01556	0.02017	0.0317	0.0551	0.04977	0.05671	0.0593	0.05737	0.06364	0.06439	0.06862	0.07498	0.07713	0.07879	0.0795	0.07383	0.07489	0.07558										3.68155	0.02227	0.02082	0.02566
3.74291	0.0364	0.05688	0.02511	0.1			3.71223	0.01147	0.01138	0.01744	0.01026	0.0111	0.01022	0.00997	0.01801	0.01797	0.02404	0.02428	0.0238	0.02493	0.0347	0.05757	0.05519	0.06058	0.0635	0.05964	0.06588	0.06523	0.06798	0.07408	0.07476	0.07549	0.07376	0.06703	0.06939	0.06851										3.71223	0.02893	0.02648	0.03281
3.77359	0.03896	0.06071	0.02775	0.08533			3.74291	0.01929	0.01895	0.02504	0.01353	0.01893	0.01415	0.01761	0.02587	0.02488	0.0306	0.03223	0.03005	0.02778	0.03513	0.05639	0.05828	0.0619	0.06483	0.05971	0.06538	0.06363	0.06503	0.0705	0.06985	0.06949	0.06537	0.05859	0.06223	0.05924										3.74291	0.03385	0.03074	0.03798
3.80427	0.03902	0.06354	0.02859	0.0767			3.77359	0.02459	0.02432	0.02989	0.01604	0.02464	0.01824	0.02361	0.03154	0.02959	0.03459	0.03774	0.03397	0.0286	0.03304	0.05184	0.05871	0.06052	0.06315	0.05767	0.06215	0.05976	0.06005	0.06456	0.06281	0.06134	0.05528	0.04948	0.05411	0.0488										3.77359	0.03676	0.03322	0.041
3.83495	0.03675	0.06541	0.02755	0.07603			3.80427	0.0271	0.02727	0.03178	0.01724	0.02799	0.02154	0.02762	0.03473	0.0319	0.03591	0.04059	0.03544	0.0275	0.02868	0.04451	0.0566	0.05672	0.05877	0.054	0.05659	0.0542	0.05365	0.05693	0.05439	0.05197	0.04488	0.04104	0.04595	0.03863										3.80427	0.03762	0.03386	0.04191
3.86563	0.03251	0.0664	0.02483	0.08176			3.83495	0.02686	0.02785	0.03082	0.01719	0.02901	0.02374	0.02954	0.03544	0.03185	0.03468	0.04078	0.03458	0.02476	0.02254	0.03538	0.05243	0.05117	0.05233	0.0495	0.04946	0.04785	0.04677	0.04864	0.04561	0.04264	0.03609	0.03487	0.03875	0.03072										3.83495	0.03659	0.03276	0.04085
3.89631	0.02686	0.06656	0.02085	0.09031			3.86563	0.02421	0.02633	0.02738	0.01631	0.02793	0.02482	0.02952	0.03391	0.02971	0.03129	0.03861	0.03172	0.0208	0.01528	0.02597	0.047	0.04486	0.04488	0.04514	0.04187	0.04188	0.04056	0.04101	0.03776	0.03496	0.03111	0.03223	0.03339	0.02711										3.86563	0.03392	0.03014	0.03809
3.92699	0.02041	0.06593	0.01612	0.09869			3.89631	0.0197	0.02315	0.02205	0.0152	0.02517	0.02487	0.02786	0.03056	0.02589	0.02626	0.03452	0.02734	0.0162	0.00787	0.01898	0.04138	0.03911	0.03783	0.04185	0.03531	0.03758	0.03618	0.03548	0.03225	0.03051	0.03083	0.03278	0.03029	0.02792										3.89631	0.02994	0.0263	0.03397
3.95767	0.01387	0.0646	0.01133	0.1052			3.92699	0.01401	0.01892	0.01558	0.01452	0.0213	0.02406	0.02495	0.02593	0.02095	0.02023	0.02911	0.02202	0.01161	0.00415	0.01819	0.03684	0.03536	0.03297	0.04013	0.03142	0.03577	0.0343	0.03306	0.02998	0.02976	0.0334	0.03472	0.02902	0.03073										3.92699	0.02504	0.02157	0.02886
3.98835	0.008	0.06267	0.00757	0.1092			3.95767	0.00809	0.01432	0.00887	0.01461	0.01697	0.0226	0.02129	0.02063	0.01547	0.01387	0.02304	0.0164	0.00791	0.00898	0.02289	0.03445	0.03448	0.03168	0.03985	0.03111	0.03624	0.03456	0.03342	0.03048	0.03129	0.03615	0.03629	0.02865	0.03312										3.95767	0.01965	0.01633	0.02318
4.01903	0.0043	0.06023	0.00674	0.11068			3.98835	0.00415	0.01016	0.00407	0.01532	0.01288	0.02069	0.01736	0.01527	0.01004	0.0078	0.017	0.01109	0.00615	0.01423	0.02865	0.0345	0.03607	0.03369	0.04028	0.03352	0.03787	0.03587	0.03508	0.03222	0.03313	0.03743	0.03646	0.02832	0.03393										3.98835	0.0142	0.01093	0.01732
4.04971	0.005	0.05741	0.00895	0.10999			4.01903	0.00646	0.00743	0.00644	0.01617	0.0098	0.01853	0.01363	0.0104	0.00518	0.00266	0.01162	0.00668	0.00639	0.01796	0.03305	0.03621	0.03876	0.03726	0.04063	0.03688	0.03944	0.03714	0.03659	0.03381	0.03403	0.0366	0.03494	0.02774	0.03292										4.01903	0.00923	0.00571	0.01168
4.08039	0.0071	0.05425	0.01202	0.10765			4.04971	0.0104	0.00682	0.01078	0.01672	0.00829	0.01633	0.01046	0.00653	0.00154	0.00206	0.00746	0.00378	0.00704	0.01976	0.03517	0.0384	0.04123	0.04069	0.04034	0.0398	0.04013	0.03773	0.0371	0.03457	0.03356	0.03381	0.03201	0.0271	0.03057										4.04971	0.00576	0.00165	0.00679
4.11107	0.00845	0.05075	0.01497	0.10417			4.08039	0.01349	0.00752	0.01414	0.01677	0.00816	0.01434	0.00812	0.00412	0.00208	0.00472	0.0049	0.00282	0.00701	0.01958	0.0348	0.04007	0.04264	0.04298	0.03921	0.04157	0.03962	0.03748	0.03636	0.03439	0.03198	0.02983	0.02849	0.02695	0.02789										4.08039	0.00566	0.00417	0.00407
4.14175	0.00891	0.04684	0.01757	0.09993			4.11107	0.01547	0.00826	0.01627	0.01637	0.00861	0.01282	0.00671	0.00343	0.00358	0.0063	0.00373	0.00273	0.00602	0.01754	0.03215	0.04068	0.04264	0.04369	0.0374	0.04196	0.038	0.03657	0.03458	0.03352	0.02999	0.02612	0.02568	0.02779	0.02632										4.11107	0.00805	0.00783	0.00557
4.17243	0.00891	0.0424	0.01982	0.09518			4.14175	0.01657	0.00861	0.01736	0.01575	0.00915	0.01196	0.00619	0.00382	0.00422	0.00703	0.00307	0.00244	0.00413	0.01399	0.02781	0.04004	0.04126	0.04281	0.03534	0.04113	0.03568	0.03538	0.03229	0.03244	0.02858	0.02457	0.02498	0.02969	0.02696										4.14175	0.01078	0.011	0.00859
4.20311	0.00914	0.03733	0.02168	0.09006			4.17243	0.01725	0.00872	0.01785	0.01526	0.00978	0.0118	0.00646	0.00468	0.00442	0.00755	0.00276	0.00261	0.0017	0.00948	0.02273	0.03826	0.03879	0.04061	0.03358	0.0394	0.03328	0.03433	0.03018	0.03161	0.02856	0.02624	0.02678	0.03225	0.02967										4.17243	0.01331	0.01371	0.01156
4.23379	0.01018	0.03157	0.02312	0.08471			4.20311	0.01802	0.00899	0.01822	0.01516	0.01074	0.0121	0.00742	0.00602	0.00498	0.00853	0.00384	0.00423	0.00177	0.00518	0.01845	0.03565	0.03576	0.03757	0.03257	0.03725	0.03142	0.03367	0.02886	0.0313	0.02999	0.03016	0.03013	0.03478	0.03326										4.20311	0.01562	0.01608	0.01434
4.26447	0.012	0.0252	0.024	0.07937			4.23379	0.0192	0.00969	0.01881	0.01545	0.01212	0.01251	0.00887	0.0078	0.00638	0.0102	0.00624	0.0067	0.00454	0.00507	0.01685	0.03263	0.03277	0.03432	0.03238	0.0351	0.0305	0.03336	0.02852	0.03143	0.03218	0.0345	0.03361	0.03666	0.03643										4.23379	0.01783	0.01827	0.017
4.29515	0.01418	0.01844	0.02422	0.07443			4.26447	0.02075	0.01074	0.01963	0.01588	0.01376	0.01268	0.01054	0.00975	0.00833	0.01224	0.00914	0.00931	0.00709	0.00908	0.01849	0.02969	0.03037	0.03146	0.0327	0.03325	0.03048	0.0331	0.02887	0.03164	0.03416	0.03782	0.03614	0.03741	0.03827										4.26447	0.02003	0.02037	0.01963
4.32583	0.01626	0.01178	0.02367	0.0704			4.29515	0.02231	0.01182	0.0204	0.01607	0.01534	0.01242	0.01216	0.01153	0.01033	0.01414	0.01195	0.0116	0.00905	0.01317	0.02168	0.02722	0.02884	0.02946	0.03295	0.03175	0.03089	0.0325	0.0293	0.03151	0.03513	0.03929	0.03711	0.0368	0.03827										4.29515	0.02222	0.02241	0.0222
4.35651	0.01792	0.00668	0.02232	0.0678			4.32583	0.02344	0.01252	0.02073	0.0157	0.01652	0.01163	0.01349	0.01283	0.01194	0.01546	0.01427	0.01325	0.01022	0.0163	0.02457	0.02543	0.02807	0.02837	0.03258	0.03043	0.0311	0.03121	0.0292	0.03069	0.03459	0.03851	0.03626	0.03482	0.0363										4.32583	0.0243	0.02432	0.02464
4.38719	0.01898	0.00708	0.02023	0.06689			4.35651	0.02378	0.01258	0.02028	0.01458	0.01706	0.01036	0.01433	0.01344	0.01289	0.01592	0.01581	0.01403	0.01053	0.01813	0.02612	0.02422	0.02757	0.02787	0.03118	0.02901	0.03061	0.02903	0.02817	0.02904	0.03236	0.03548	0.03365	0.03165	0.0325										4.35651	0.02612	0.02597	0.02677
4.41786	0.0194	0.01123	0.01756	0.06754			4.38719	0.0231	0.01187	0.01884	0.01268	0.01682	0.0088	0.01456	0.01324	0.01304	0.01539	0.0164	0.01385	0.01003	0.01856	0.02585	0.02327	0.02678	0.02741	0.0286	0.0272	0.02913	0.02601	0.02608	0.0266	0.02855	0.03049	0.02961	0.02768	0.02733										4.38719	0.02747	0.02718	0.02841
4.44854	0.01925	0.01514	0.01459	0.06922			4.41786	0.02134	0.01037	0.01639	0.01013	0.01579	0.00727	0.01415	0.01222	0.01235	0.01387	0.01597	0.01273	0.00894	0.01765	0.02368	0.0222	0.02525	0.02648	0.0249	0.02487	0.02663	0.02239	0.02304	0.02365	0.02357	0.02413	0.02471	0.02345	0.02151										4.41786	0.02817	0.02781	0.0294
4.47922	0.01865	0.01771	0.01171	0.07124			4.44854	0.01858	0.00822	0.01304	0.00723	0.01403	0.0063	0.01312	0.01048	0.01092	0.01155	0.01459	0.01079	0.00763	0.01561	0.01975	0.02072	0.02276	0.02472	0.02045	0.02205	0.0233	0.01867	0.01944	0.02062	0.01814	0.0174	0.0198	0.01962	0.0162										4.44854	0.02808	0.02771	0.02958
4.5099	0.01776	0.01861	0.00946	0.07297			4.47922	0.01505	0.00571	0.00903	0.00476	0.01175	0.00628	0.01157	0.00818	0.0089	0.00871	0.01242	0.00827	0.00667	0.01283	0.01444	0.01871	0.01929	0.02201	0.01593	0.01901	0.01959	0.01564	0.01593	0.01807	0.01354	0.01217	0.01603	0.01683	0.01312										4.47922	0.0271	0.0268	0.02886
4.54058	0.01673	0.01779	0.00835	0.07397			4.5099	0.01105	0.00344	0.00473	0.00442	0.0092	0.00706	0.00962	0.00557	0.00656	0.00594	0.00971	0.00542	0.00656	0.00984	0.00841	0.01631	0.01516	0.01844	0.01269	0.01625	0.01623	0.01417	0.01351	0.01651	0.01178	0.01144	0.01448	0.01537	0.01341										4.5099	0.02521	0.02507	0.02723
4.57126	0.01564	0.01555	0.0084	0.07407			4.54058	0.007	0.00309	0.00121	0.00637	0.0067	0.00804	0.00743	0.00288	0.00426	0.00441	0.00682	0.00267	0.00725	0.00743	0.00402	0.01399	0.01123	0.01442	0.01242	0.01452	0.01423	0.01457	0.0131	0.01604	0.0135	0.01478	0.01503	0.01487	0.01562										4.54058	0.02246	0.02255	0.02472
4.60194	0.01456	0.01274	0.00899	0.07333			4.57126	0.00364	0.00483	0.00397	0.00874	0.00467	0.00878	0.00517	0.000413863	0.00276	0.00531	0.00431	0.00147	0.00819	0.00658	0.00757	0.01266	0.0096	0.01096	0.01506	0.01446	0.01432	0.01614	0.01458	0.01629	0.0166	0.01865	0.01629	0.01463	0.01767										4.57126	0.01896	0.01933	0.02144
4.63262	0.01347	0.0113	0.00945	0.07199			4.60194	0.00313	0.00679	0.00724	0.01068	0.00365	0.00906	0.00297	0.00183	0.00311	0.00731	0.00336	0.00312	0.00884	0.00731	0.01332	0.01336	0.01212	0.01013	0.01881	0.01602	0.01613	0.01793	0.01689	0.01668	0.01924	0.02124	0.01701	0.01414	0.01848										4.60194	0.01491	0.01556	0.01756
4.6633	0.01237	0.0134	0.00941	0.07039			4.63262	0.00516	0.00829	0.0097	0.01191	0.00376	0.0088	0.000961815	0.00345	0.00441	0.00914	0.00438	0.0047	0.00894	0.00847	0.01837	0.01615	0.01706	0.01299	0.02239	0.0185	0.01863	0.01937	0.01916	0.01686	0.02063	0.02191	0.01663	0.01339	0.01779										4.63262	0.01062	0.01144	0.01329
4.69398	0.01123	0.01838	0.00875	0.0689			4.6633	0.00703	0.00913	0.01117	0.01236	0.00428	0.00805	0.000856214	0.00447	0.00559	0.01038	0.00584	0.0057	0.00838	0.00915	0.02212	0.02015	0.02254	0.01778	0.02524	0.02122	0.02104	0.02032	0.02101	0.01682	0.02062	0.02061	0.01524	0.01306	0.01597										4.6633	0.00676	0.00721	0.00895
4.72466	0.01007	0.02429	0.00749	0.06781			4.69398	0.00817	0.00928	0.01163	0.01205	0.00463	0.00696	0.00233	0.00489	0.00638	0.01091	0.00695	0.0061	0.00726	0.009	0.02432	0.02452	0.0277	0.02294	0.02718	0.02376	0.02302	0.02095	0.0224	0.01689	0.01952	0.01781	0.01372	0.0142	0.01419										4.69398	0.00524	0.00335	0.00512
4.75534	0.00893	0.02989	0.00575	0.06733			4.72466	0.00851	0.00879	0.01114	0.0111	0.00463	0.00576	0.00354	0.00477	0.00679	0.01081	0.00753	0.00606	0.00587	0.00799	0.0249	0.02868	0.0321	0.02772	0.02828	0.02594	0.02452	0.02165	0.02353	0.01766	0.01822	0.01483	0.01383	0.01732	0.01458										4.72466	0.0075	0.0027	0.00379
4.78602	0.00785	0.03444	0.00369	0.06755			4.75534	0.00813	0.00777	0.00985	0.00966	0.00432	0.0048	0.00451	0.00423	0.00691	0.01023	0.00765	0.00588	0.00489	0.00638	0.02398	0.03223	0.03546	0.03171	0.02875	0.02767	0.02569	0.02283	0.02471	0.01956	0.01811	0.01433	0.01693	0.02192	0.01831										4.75534	0.01108	0.00572	0.00603
4.8167	0.00689	0.0375	0.00149	0.06852			4.78602	0.00716	0.00634	0.00795	0.00788	0.00377	0.00447	0.0053	0.00344	0.00686	0.00938	0.00748	0.00595	0.00514	0.00502	0.02189	0.03489	0.03767	0.03465	0.0289	0.02897	0.02674	0.02471	0.02619	0.0226	0.02033	0.01816	0.02238	0.02715	0.02426										4.78602	0.01457	0.00875	0.00891
4.84738	0.00608	0.03885	0.000697442	0.07026			4.8167	0.00576	0.00465	0.00564	0.00594	0.00307	0.00493	0.00599	0.00255	0.00676	0.0085	0.00722	0.00647	0.00656	0.00549	0.01921	0.03645	0.03866	0.03641	0.02903	0.02986	0.02787	0.02716	0.02805	0.02635	0.02472	0.02474	0.02881	0.03227	0.03087										4.8167	0.01757	0.01125	0.01137
4.87806	0.00554	0.03851	0.00276	0.07273			4.84738	0.00406	0.0028	0.00317	0.00406	0.00226	0.00597	0.00666	0.00172	0.00666	0.00774	0.00706	0.00735	0.00833	0.00796	0.01682	0.03681	0.03847	0.03694	0.02932	0.03038	0.02916	0.02984	0.03016	0.03027	0.03016	0.03201	0.03514	0.0367	0.03706										4.84738	0.01994	0.01313	0.01319
4.90874	0.0054	0.03679	0.00463	0.07585			4.87806	0.00218	0.00105	0.00157	0.00287	0.00139	0.00735	0.00738	0.00111	0.00652	0.00712	0.00706	0.0083	0.00989	0.01113	0.01586	0.03596	0.03723	0.0363	0.02981	0.03057	0.03056	0.03231	0.03227	0.03387	0.03559	0.03869	0.04063	0.04002	0.04208										4.87806	0.02165	0.01438	0.01431
4.93942	0.00581	0.0343	0.00631	0.07939			4.90874	0.000748117	0.00174	0.00347	0.00363	0.00104	0.00899	0.0082	0.0011	0.00627	0.00654	0.00713	0.00904	0.01092	0.01423	0.01698	0.034	0.03514	0.03469	0.03037	0.03048	0.0319	0.03421	0.03409	0.03682	0.04021	0.04401	0.04474	0.04197	0.04546										4.90874	0.02271	0.01507	0.0148
4.9701	0.00677	0.03199	0.00783	0.083			4.93942	0.00256	0.00395	0.00644	0.00586	0.00222	0.01088	0.00911	0.00178	0.00581	0.00583	0.00712	0.0094	0.0113	0.01684	0.0197	0.03119	0.03252	0.03243	0.03082	0.03021	0.03298	0.03532	0.03538	0.03889	0.04349	0.04744	0.04713	0.04245	0.0469										4.93942	0.02321	0.0153	0.01478
5.00078	0.00807	0.03093	0.00921	0.0862			4.9701	0.00508	0.00641	0.00967	0.00864	0.0041	0.01295	0.01005	0.00284	0.00511	0.00491	0.00686	0.00932	0.01097	0.0187	0.02303	0.02803	0.02979	0.03004	0.03099	0.02992	0.03364	0.03561	0.03606	0.04004	0.04511	0.04873	0.04764	0.04154	0.04636										4.9701	0.02322	0.0152	0.01441
5.03146	0.00949	0.03187	0.01046	0.08848			5.00078	0.00782	0.00901	0.01305	0.01162	0.00632	0.01508	0.01093	0.00413	0.00416	0.00379	0.00626	0.00885	0.00997	0.01964	0.02619	0.02528	0.02751	0.02819	0.03088	0.02986	0.03384	0.03522	0.03618	0.0404	0.04501	0.04784	0.04631	0.03952	0.044										5.00078	0.02285	0.01489	0.01387
5.06214	0.01079	0.03465	0.01155	0.08936			5.03146	0.01068	0.01164	0.01647	0.01458	0.00871	0.01711	0.01163	0.00553	0.00301	0.00278	0.00534	0.00812	0.00842	0.0196	0.02872	0.02394	0.02629	0.02756	0.03064	0.03029	0.03367	0.03452	0.03595	0.04019	0.04333	0.04502	0.0434	0.03683	0.04025										5.03146	0.02215	0.01445	0.01331
5.09282	0.01177	0.03836	0.01241	0.08851			5.06214	0.01351	0.01416	0.01976	0.01728	0.01109	0.01882	0.01202	0.00689	0.00176	0.00265	0.00422	0.0074	0.00648	0.01858	0.03043	0.02481	0.02658	0.02857	0.03058	0.03143	0.03334	0.03401	0.0357	0.03978	0.04049	0.04078	0.03941	0.03411	0.03578										5.06214	0.02119	0.01395	0.01282
5.1235	0.01229	0.042	0.01295	0.0858			5.09282	0.01614	0.01642	0.02272	0.01952	0.01327	0.02001	0.012	0.00803	0.000645614	0.00366	0.0033	0.007	0.00435	0.01669	0.0313	0.02784	0.02841	0.03106	0.03109	0.03334	0.03318	0.03417	0.0358	0.0395	0.03719	0.03596	0.03513	0.03206	0.03157										5.09282	0.01996	0.01334	0.01239
5.15418	0.01226	0.04478	0.01311	0.08142			5.1235	0.01838	0.01823	0.02513	0.02108	0.01505	0.0205	0.01148	0.00882	0.00117	0.00507	0.0033	0.00714	0.00233	0.01411	0.03143	0.03221	0.03141	0.03448	0.03252	0.03588	0.03354	0.0353	0.03652	0.03962	0.03438	0.03182	0.03162	0.03128	0.02883										5.1235	0.01844	0.01257	0.01192
5.18486	0.01166	0.04622	0.01286	0.07593			5.15418	0.02006	0.01946	0.02679	0.0218	0.01627	0.02017	0.01042	0.00912	0.00237	0.00639	0.00446	0.00777	0.00155	0.01119	0.03108	0.03702	0.03501	0.03817	0.03492	0.03878	0.03465	0.03732	0.03792	0.04022	0.0331	0.02981	0.03002	0.03195	0.02844										5.15418	0.0166	0.01156	0.01129
5.21553	0.01058	0.04614	0.01224	0.07029			5.18486	0.02102	0.02001	0.02754	0.02159	0.01681	0.01898	0.00884	0.00886	0.00357	0.00738	0.00613	0.00868	0.00291	0.00864	0.03052	0.04157	0.03875	0.04163	0.0381	0.04168	0.03654	0.0399	0.03987	0.0412	0.03393	0.03079	0.0309	0.03379	0.03032										5.18486	0.01443	0.01024	0.01038
5.24621	0.00919	0.0447	0.01138	0.06579			5.21553	0.02121	0.01983	0.0273	0.02042	0.0166	0.01695	0.0068	0.00806	0.00473	0.00794	0.00789	0.00962	0.00463	0.00782	0.03009	0.04541	0.04226	0.04452	0.04167	0.04429	0.03905	0.04257	0.04207	0.04234	0.03663	0.03424	0.03383	0.03626	0.03353										5.21553	0.01193	0.00857	0.00912
5.27689	0.00785	0.04235	0.01046	0.06367			5.24621	0.02059	0.01895	0.02607	0.01836	0.01565	0.0142	0.00447	0.00683	0.0059	0.00807	0.00951	0.01042	0.00629	0.00959	0.03004	0.0483	0.04529	0.04668	0.04521	0.04638	0.04187	0.04493	0.04422	0.04342	0.04035	0.03881	0.03774	0.03886	0.037										5.24621	0.00915	0.00657	0.00752
5.30757	0.00703	0.03978	0.00975	0.06448			5.27689	0.01924	0.01746	0.02394	0.01556	0.01403	0.01091	0.00225	0.00548	0.00707	0.00782	0.01087	0.01105	0.0079	0.01296	0.03051	0.05015	0.04773	0.04809	0.04838	0.04786	0.04472	0.04675	0.04611	0.04429	0.04417	0.04332	0.04169	0.04127	0.04003										5.27689	0.00622	0.0043	0.00569
5.33825	0.00711	0.03787	0.00942	0.06763			5.30757	0.01727	0.0155	0.02105	0.01221	0.01188	0.00729	0.00215	0.00461	0.00822	0.00734	0.01191	0.01148	0.00953	0.01679	0.0315	0.05103	0.04952	0.04889	0.05094	0.04876	0.04736	0.04797	0.04762	0.04493	0.04742	0.04701	0.04503	0.04336	0.04229										5.30757	0.00348	0.00195	0.00399
5.36893	0.00795	0.03731	0.00949	0.07167			5.33825	0.01488	0.01326	0.01765	0.00857	0.00936	0.00364	0.00423	0.00496	0.00929	0.00685	0.0126	0.01177	0.0112	0.02052	0.03288	0.05115	0.0507	0.04929	0.05276	0.04926	0.04965	0.04872	0.04877	0.04545	0.04971	0.04953	0.04744	0.04514	0.04377										5.33825	0.00252	0.00125	0.00335
5.39961	0.00908	0.03823	0.00979	0.07499			5.36893	0.01228	0.01095	0.014	0.00496	0.00669	0.00101	0.00637	0.00637	0.01019	0.00653	0.01291	0.01196	0.01292	0.02384	0.03445	0.05081	0.05137	0.04957	0.05388	0.0496	0.05153	0.04926	0.04967	0.04604	0.05088	0.05082	0.04885	0.04668	0.04468										5.36893	0.00445	0.00342	0.00444
5.43029	0.01006	0.04011	0.01006	0.07624			5.39961	0.00973	0.00879	0.01038	0.00194	0.00409	0.00334	0.00813	0.00811	0.01083	0.00648	0.01287	0.01207	0.01459	0.02656	0.03602	0.05034	0.05166	0.04998	0.05438	0.05006	0.05302	0.04986	0.05044	0.04684	0.05102	0.05103	0.04934	0.04803	0.04531										5.39961	0.00687	0.00558	0.00631
5.46097	0.01064	0.04202	0.01009	0.07449			5.43029	0.00745	0.00696	0.00706	0.00232	0.00175	0.00583	0.00934	0.00968	0.01112	0.00665	0.0125	0.0121	0.01612	0.02852	0.03741	0.05002	0.05173	0.05067	0.05445	0.05084	0.05414	0.05071	0.05117	0.04793	0.05033	0.05045	0.04915	0.04916	0.04593										5.43029	0.00897	0.00738	0.00817
5.49165	0.01074	0.04308	0.00982	0.06928			5.46097	0.00567	0.00557	0.00427	0.00447	0.000305711	0.00765	0.00995	0.01085	0.01103	0.00685	0.01187	0.01205	0.01735	0.02962	0.03849	0.05002	0.05173	0.05163	0.05427	0.05198	0.0549	0.05184	0.05185	0.04919	0.04913	0.04946	0.04853	0.04998	0.0467										5.46097	0.01052	0.00867	0.00971
5.52233	0.01039	0.04262	0.0093	0.06065			5.49165	0.00451	0.00468	0.00217	0.00612	0.0016	0.00873	0.00996	0.01151	0.01057	0.00692	0.01105	0.01189	0.01819	0.02983	0.03918	0.05031	0.05175	0.05271	0.05398	0.05331	0.05529	0.05305	0.05236	0.05039	0.04777	0.0484	0.04776	0.05031	0.04757										5.49165	0.01141	0.00938	0.01075
5.55301	0.00974	0.0403	0.00877	0.04932			5.52233	0.00391	0.00423	0.000805655	0.00714	0.00239	0.00911	0.00943	0.01166	0.0098	0.00677	0.01013	0.0116	0.01854	0.02912	0.03943	0.05071	0.05182	0.05363	0.05362	0.05455	0.05523	0.05401	0.0525	0.0512	0.04655	0.04751	0.04704	0.05001	0.04835										5.52233	0.01161	0.00947	0.01124
5.58369	0.00903	0.03611	0.00855	0.03729			5.55301	0.00367	0.00418	0.000339481	0.00761	0.00262	0.00891	0.0085	0.01141	0.00886	0.0064	0.00922	0.01123	0.01835	0.02755	0.0392	0.05096	0.05193	0.05412	0.05317	0.05529	0.05462	0.0543	0.05202	0.05132	0.04565	0.04688	0.04647	0.04897	0.04877										5.55301	0.0112	0.00899	0.01119
5.61437	0.00854	0.0305	0.00895	0.02975			5.58369	0.00366	0.00451	0.001	0.00775	0.00244	0.00838	0.00736	0.01094	0.00794	0.00592	0.00845	0.0108	0.01761	0.02522	0.03853	0.05078	0.05197	0.05391	0.05251	0.0552	0.05337	0.05361	0.05077	0.05051	0.0451	0.04645	0.04604	0.0472	0.04857										5.58369	0.01037	0.00811	0.01072
5.64505	0.00847	0.02472	0.00994	0.03427			5.61437	0.00391	0.00518	0.00213	0.00787	0.00219	0.00779	0.00623	0.01048	0.00721	0.00552	0.0079	0.01037	0.01637	0.0223	0.03746	0.04996	0.05183	0.05284	0.0515	0.05403	0.05142	0.05174	0.04868	0.04874	0.04483	0.04609	0.04567	0.04488	0.04763										5.61437	0.00951	0.00719	0.01008
5.67573	0.00877	0.02144	0.01125	0.04869			5.64505	0.0045	0.00607	0.00365	0.00823	0.00245	0.00746	0.00535	0.01023	0.00682	0.00538	0.0076	0.01	0.01468	0.01903	0.0361	0.04844	0.0514	0.05088	0.05004	0.0517	0.04884	0.0487	0.04589	0.04612	0.04469	0.04564	0.04523	0.04233	0.04596										5.64505	0.00922	0.00682	0.00965
5.70641	0.00921	0.02377	0.01252	0.06637			5.67573	0.00537	0.00702	0.00539	0.00892	0.00339	0.00753	0.00484	0.01027	0.00671	0.00558	0.0075	0.00972	0.01268	0.01572	0.0346	0.04632	0.05057	0.04813	0.04811	0.04833	0.0458	0.04477	0.04275	0.04305	0.04455	0.04503	0.04462	0.04004	0.04378										5.67573	0.01003	0.00756	0.00983
5.73709	0.00953	0.0311	0.01349	0.08392			5.70641	0.00636	0.00784	0.00715	0.0098	0.00467	0.0079	0.00461	0.0105	0.00671	0.00599	0.00751	0.00951	0.0105	0.0128	0.03315	0.04387	0.04932	0.04486	0.04583	0.0443	0.04268	0.04056	0.03985	0.04013	0.04434	0.04424	0.0438	0.0385	0.04142										5.70641	0.01191	0.00935	0.01081
5.76777	0.00951	0.04051	0.01396	0.0996			5.73709	0.00728	0.00838	0.00871	0.01064	0.00597	0.00833	0.00443	0.01074	0.00661	0.00641	0.00756	0.00934	0.0083	0.01076	0.03194	0.04152	0.04771	0.04152	0.04346	0.0403	0.04002	0.037	0.03794	0.03812	0.04406	0.04334	0.04274	0.03801	0.03934										5.73709	0.01444	0.01166	0.01241
5.79845	0.00907	0.05002	0.01385	0.1124			5.76777	0.00801	0.00853	0.0099	0.01122	0.00711	0.00856	0.00411	0.01076	0.00626	0.00667	0.00761	0.00917	0.00626	0.01	0.03115	0.03982	0.04589	0.03873	0.0414	0.03729	0.03844	0.03519	0.03763	0.03767	0.04375	0.04246	0.04152	0.03856	0.03793										5.76777	0.01712	0.01405	0.01428
5.82913	0.0082	0.05848	0.0132	0.12173			5.79845	0.00844	0.00825	0.0106	0.01139	0.00799	0.00845	0.00354	0.01042	0.00562	0.00665	0.00766	0.00896	0.00459	0.01035	0.03089	0.03923	0.04409	0.03715	0.04013	0.03625	0.03841	0.03583	0.03908	0.03894	0.04347	0.04166	0.0402	0.03976	0.03736										5.79845	0.01958	0.01618	0.01605
5.85981	0.007	0.06518	0.01211	0.12737			5.82913	0.00856	0.00753	0.01075	0.01107	0.00858	0.00793	0.00279	0.00965	0.00474	0.00636	0.00776	0.00872	0.00351	0.01121	0.03117	0.03998	0.04268	0.03729	0.04006	0.03765	0.03999	0.0387	0.04182	0.0415	0.04323	0.04098	0.03893	0.04105	0.03752										5.82913	0.02155	0.01783	0.01745
5.89049	0.00572	0.06971	0.01079	0.12941			5.85981	0.00838	0.00642	0.01035	0.01026	0.00889	0.00705	0.0022	0.00844	0.00386	0.00586	0.00795	0.0085	0.00305	0.01205	0.03193	0.04191	0.04199	0.03918	0.0413	0.04105	0.04276	0.04283	0.04508	0.04457	0.04302	0.04039	0.03784	0.04189	0.03806										5.85981	0.02285	0.01884	0.01829
5.92117	0.00478	0.0719	0.00952	0.12823			5.89049	0.008	0.00503	0.00949	0.00903	0.00899	0.00591	0.00238	0.00687	0.00341	0.00533	0.00825	0.00835	0.00295	0.01265	0.03302	0.04462	0.04232	0.04243	0.04366	0.04548	0.04604	0.04708	0.04806	0.04738	0.04275	0.03982	0.03706	0.04194	0.03854										5.89049	0.02335	0.01912	0.01844
5.95185	0.00467	0.07178	0.00859	0.12445			5.92117	0.00753	0.0035	0.00832	0.00748	0.00895	0.00472	0.00335	0.00506	0.00376	0.00497	0.0086	0.00831	0.00283	0.01302	0.0343	0.04757	0.04372	0.0464	0.04668	0.04992	0.04917	0.05061	0.05016	0.04936	0.04235	0.03921	0.03673	0.04105	0.03863										5.92117	0.02301	0.01863	0.01784
5.98253	0.00546	0.06963	0.00819	0.11885			5.95185	0.00711	0.00207	0.00711	0.00578	0.00887	0.00381	0.00458	0.00321	0.00473	0.005	0.00892	0.00838	0.00256	0.01338	0.03563	0.05034	0.04604	0.05047	0.04984	0.0536	0.05161	0.05285	0.05101	0.05015	0.04175	0.03855	0.03688	0.03933	0.03815										5.95185	0.02184	0.0174	0.0165
6.0132	0.00668	0.06586	0.00825	0.11222			5.98253	0.00684	0.0014	0.00618	0.00413	0.00883	0.00357	0.00575	0.00173	0.00585	0.0054	0.00913	0.00853	0.00232	0.014	0.03689	0.0526	0.04891	0.05416	0.05269	0.05604	0.05299	0.05355	0.05048	0.04962	0.04093	0.03789	0.03748	0.0371	0.03715										5.98253	0.01992	0.01548	0.0145
6.04388	0.00792	0.0611	0.00848	0.10528			6.0132	0.00679	0.0021	0.0059	0.00286	0.00887	0.00408	0.00673	0.00181	0.00686	0.00601	0.00916	0.00868	0.00261	0.01507	0.03795	0.05416	0.05188	0.05709	0.05484	0.05697	0.05315	0.05268	0.04866	0.04788	0.03995	0.03734	0.03841	0.03489	0.03584										6.0132	0.01739	0.01302	0.01196
6.07456	0.00897	0.05602	0.00861	0.09853			6.04388	0.0069	0.00313	0.00638	0.0025	0.00899	0.00498	0.00744	0.00301	0.00761	0.00663	0.00896	0.00877	0.00366	0.01661	0.03871	0.05494	0.05453	0.05901	0.05605	0.05631	0.05203	0.05043	0.04582	0.04518	0.03891	0.03701	0.03942	0.03329	0.03457										6.04388	0.01441	0.01016	0.00905
6.10524	0.00976	0.05132	0.00849	0.09217			6.07456	0.00709	0.00402	0.00734	0.00309	0.00917	0.00593	0.00792	0.0042	0.00807	0.00711	0.00854	0.00874	0.00519	0.0184	0.03906	0.05495	0.05649	0.05976	0.05617	0.0542	0.04977	0.04719	0.04242	0.04195	0.03794	0.03694	0.04026	0.03275	0.0337										6.07456	0.01125	0.00712	0.00604
6.13592	0.01027	0.04755	0.00811	0.08612			6.10524	0.00728	0.0047	0.00845	0.00401	0.00937	0.00678	0.0082	0.00515	0.00826	0.00742	0.00794	0.00856	0.00688	0.02014	0.03888	0.05426	0.05748	0.05927	0.05514	0.05089	0.0466	0.04347	0.03907	0.03871	0.03715	0.03707	0.04068	0.03335	0.03344										6.10524	0.00822	0.0042	0.00351
6.1666	0.01051	0.04495	0.00762	0.08011			6.13592	0.00738	0.00518	0.0095	0.00489	0.00955	0.0075	0.00838	0.00584	0.00826	0.00755	0.00725	0.00823	0.00849	0.02152	0.03808	0.05294	0.05733	0.05755	0.05299	0.04677	0.04287	0.03988	0.03638	0.03598	0.03658	0.03725	0.04045	0.0347	0.03379										6.13592	0.00582	0.00223	0.00308
6.19728	0.01053	0.04336	0.00726	0.07388			6.1666	0.00735	0.0055	0.01037	0.00564	0.00967	0.00807	0.00853	0.00634	0.00818	0.00756	0.00656	0.00776	0.00984	0.02229	0.03659	0.05111	0.05596	0.05468	0.04983	0.04233	0.03903	0.03698	0.03478	0.03415	0.0362	0.03727	0.03946	0.03624	0.03447										6.1666	0.00483	0.00306	0.00483
6.22796	0.01034	0.04236	0.00731	0.06734			6.19728	0.00715	0.00569	0.01099	0.00622	0.00969	0.00848	0.00869	0.00669	0.00808	0.00753	0.00596	0.00716	0.01078	0.02228	0.03439	0.04884	0.0534	0.0508	0.04585	0.0381	0.03554	0.03515	0.03436	0.03332	0.03594	0.03694	0.0377	0.0374	0.03514										6.19728	0.00539	0.00492	0.00678
6.25864	0.00993	0.04144	0.00786	0.06065			6.22796	0.00675	0.00575	0.01132	0.00661	0.00957	0.00872	0.00883	0.00694	0.008	0.00751	0.00548	0.00644	0.01122	0.02142	0.03153	0.04621	0.04981	0.04616	0.04129	0.03458	0.03286	0.03439	0.03477	0.03327	0.03569	0.03616	0.03531	0.03779	0.03542										6.22796	0.0065	0.00646	0.00826
6.28932	0.00929	0.04022	0.00874	0.05435			6.25864	0.00613	0.00565	0.01133	0.00678	0.00927	0.00875	0.00888	0.0071	0.00792	0.0075	0.0051	0.00561	0.01108	0.01974	0.02819	0.04328	0.04541	0.04109	0.03651	0.03212	0.03124	0.03437	0.03549	0.0336	0.03537	0.03495	0.0326	0.03725	0.03511										6.25864	0.00737	0.0074	0.00908
6.32	0.0084	0.03855	0.00966	0.04925			6.28932	0.00526	0.00534	0.01102	0.0067	0.00876	0.00856	0.00876	0.00714	0.00777	0.00747	0.00476	0.00465	0.01035	0.01738	0.02466	0.04011	0.04054	0.03598	0.03192	0.03077	0.03067	0.03461	0.03598	0.03392	0.03493	0.03348	0.03001	0.03583	0.03412										6.28932	0.00771	0.00769	0.00917
6.35068	0.00725	0.03649	0.01039	0.04621			6.32	0.00414	0.0048	0.01038	0.00635	0.00801	0.0081	0.0084	0.00703	0.00748	0.00736	0.00437	0.00356	0.00909	0.01461	0.02137	0.03677	0.03559	0.03134	0.02802	0.03027	0.03088	0.03469	0.03591	0.03397	0.0344	0.03201	0.02809	0.03375	0.03253										6.32	0.00743	0.00731	0.00852
6.38136	0.00587	0.03428	0.01074	0.04565			6.35068	0.0028	0.00398	0.00941	0.00571	0.00704	0.0074	0.00778	0.00673	0.00703	0.00711	0.00392	0.00237	0.00739	0.01183	0.01891	0.0334	0.03101	0.02765	0.02533	0.03021	0.03143	0.03438	0.03516	0.03364	0.0338	0.03083	0.02725	0.0314	0.03058										6.35068	0.00657	0.00634	0.00721
6.41204	0.00435	0.03223	0.01064	0.04717			6.38136	0.00138	0.00293	0.00816	0.00481	0.0059	0.00647	0.00693	0.00622	0.00642	0.00669	0.00346	0.0011	0.00545	0.00961	0.01778	0.03011	0.02724	0.02531	0.02414	0.03015	0.03194	0.0336	0.03377	0.03296	0.03317	0.03015	0.02753	0.02922	0.02857										6.38136	0.00526	0.00488	0.00533
6.44272	0.00288	0.03061	0.01008	0.04973			6.41204	0.00106	0.00168	0.0067	0.00373	0.00467	0.00538	0.00593	0.00552	0.00573	0.00608	0.00314	0.000191331	0.00354	0.00855	0.01805	0.0271	0.02462	0.02436	0.0243	0.02984	0.03211	0.03242	0.03193	0.03203	0.03249	0.02996	0.02857	0.0276	0.02686										6.41204	0.00379	0.00308	0.00304
6.4734	0.002	0.02951	0.00909	0.05222			6.44272	0.00249	0.000340614	0.00513	0.00258	0.00349	0.00422	0.0049	0.00468	0.00507	0.00533	0.00314	0.00142	0.00238	0.00874	0.01921	0.02455	0.02321	0.0244	0.0253	0.02915	0.03176	0.031	0.02993	0.03095	0.03169	0.03001	0.02975	0.02671	0.02568										6.44272	0.00283	0.00128	0.000781763
6.50408	0.00245	0.02878	0.00778	0.05378			6.4734	0.00406	0.00107	0.00361	0.00162	0.0026	0.0031	0.00401	0.00378	0.00458	0.00449	0.00349	0.00249	0.00281	0.00949	0.0205	0.02264	0.02278	0.02485	0.02651	0.02809	0.03082	0.02949	0.02802	0.02977	0.03063	0.02991	0.0305	0.02642	0.02512										6.4734	0.00338	0.00162	0.00238
6.53476	0.00358	0.02814	0.00628	0.05391			6.50408	0.00545	0.00232	0.00239	0.00139	0.00227	0.00215	0.00336	0.0029	0.00429	0.00364	0.00406	0.00333	0.00393	0.01003	0.02135	0.02146	0.02289	0.02521	0.02745	0.02676	0.0293	0.028	0.02639	0.02849	0.02917	0.02929	0.0304	0.02638	0.02505										6.50408	0.00493	0.0035	0.0049
6.56544	0.00468	0.02722	0.00472	0.05241			6.53476	0.00654	0.00337	0.00189	0.00192	0.00248	0.0015	0.00296	0.00213	0.00413	0.00284	0.00468	0.00386	0.00481	0.00989	0.02139	0.021	0.02319	0.02517	0.02783	0.02532	0.02728	0.02654	0.02506	0.02704	0.02722	0.02788	0.02928	0.02621	0.02523										6.53476	0.00661	0.00529	0.0072
6.59612	0.00557	0.02578	0.00326	0.04933			6.56544	0.00728	0.00416	0.00216	0.00255	0.0029	0.00128	0.00266	0.00151	0.00393	0.00209	0.00523	0.00402	0.00517	0.00888	0.02046	0.02111	0.02346	0.02467	0.02753	0.02394	0.02489	0.02505	0.02392	0.02533	0.0248	0.02561	0.02716	0.02569	0.02545										6.56544	0.00806	0.00679	0.00911
6.6268	0.0062	0.02367	0.00201	0.04493			6.59612	0.00763	0.00469	0.00266	0.003	0.00329	0.00148	0.00231	0.00108	0.00356	0.00137	0.00571	0.00385	0.00491	0.00697	0.0186	0.02161	0.02366	0.02382	0.02661	0.02274	0.02235	0.02347	0.02283	0.02338	0.02208	0.02267	0.02434	0.02475	0.02559										6.59612	0.0091	0.00791	0.01053
6.65748	0.00664	0.02094	0.00115	0.03959			6.6268	0.00768	0.00506	0.00308	0.00331	0.00368	0.00203	0.00199	0.00105	0.003	0.000679924	0.00616	0.00348	0.00408	0.00438	0.01606	0.02227	0.02382	0.02288	0.02523	0.02179	0.01995	0.0218	0.02165	0.02129	0.0195	0.0196	0.02141	0.02357	0.02561										6.6268	0.00967	0.00866	0.01139
6.68816	0.00704	0.01775	0.00102	0.03378			6.65748	0.00759	0.00546	0.00349	0.00364	0.00421	0.00294	0.00217	0.00164	0.00247	0.0006781	0.00671	0.00324	0.00288	0.0023	0.01333	0.02294	0.02401	0.02215	0.02365	0.02112	0.01807	0.02016	0.02041	0.01939	0.01777	0.0174	0.01925	0.02248	0.0256										6.65748	0.00977	0.00908	0.0117
6.71884	0.00752	0.01445	0.0015	0.02799			6.68816	0.00759	0.00613	0.00409	0.00422	0.00502	0.00417	0.00322	0.00266	0.00264	0.00167	0.00745	0.00361	0.00216	0.00436	0.01128	0.02348	0.02424	0.02184	0.02218	0.02069	0.01711	0.01883	0.01929	0.01813	0.01762	0.01724	0.01876	0.02184	0.02563										6.68816	0.00949	0.00931	0.0115
6.74952	0.00818	0.01153	0.00218	0.02267			6.71884	0.00794	0.00721	0.00504	0.0052	0.00616	0.00564	0.00486	0.00396	0.00384	0.00293	0.00842	0.00472	0.00324	0.00808	0.011	0.02377	0.02444	0.02198	0.02107	0.02046	0.01728	0.01819	0.01861	0.01799	0.01924	0.01941	0.02015	0.02188	0.02571										6.71884	0.00899	0.00954	0.01092
6.7802	0.009	0.00962	0.00299	0.01818			6.74952	0.00874	0.00867	0.00635	0.00652	0.00753	0.00725	0.00677	0.00542	0.00564	0.00432	0.00955	0.00628	0.00529	0.01182	0.01268	0.02372	0.02445	0.02238	0.02048	0.02036	0.01845	0.01851	0.01868	0.01906	0.02203	0.02298	0.02271	0.02253	0.02577										6.74952	0.0085	0.00996	0.01013
6.81087	0.00987	0.00914	0.00392	0.01467			6.7802	0.00989	0.01035	0.00789	0.00801	0.00899	0.00885	0.00874	0.00692	0.00764	0.00573	0.01072	0.00796	0.00746	0.01514	0.01535	0.02323	0.02411	0.02275	0.02034	0.02036	0.02019	0.01974	0.01958	0.02099	0.02512	0.02677	0.02544	0.02343	0.02565										6.7802	0.00832	0.0107	0.00938
6.84155	0.01065	0.00974	0.00489	0.01202			6.81087	0.01118	0.01206	0.00948	0.0095	0.01036	0.01033	0.0106	0.00836	0.00963	0.00707	0.01181	0.00954	0.0094	0.01776	0.01803	0.02225	0.02326	0.02275	0.02042	0.0204	0.02203	0.0215	0.02106	0.02317	0.02783	0.02992	0.02755	0.02413	0.02513										6.81087	0.00861	0.01175	0.00892
6.87223	0.01119	0.01061	0.00581	0.00995			6.84155	0.01237	0.01362	0.01094	0.01083	0.01153	0.01157	0.01219	0.00961	0.01144	0.00824	0.01268	0.01088	0.01093	0.01947	0.02011	0.02073	0.02181	0.02216	0.02043	0.02042	0.02361	0.02328	0.02271	0.02504	0.02968	0.03191	0.02857	0.02422	0.02403										6.84155	0.00937	0.01299	0.0089
6.90291	0.0114	0.01115	0.00659	0.00818			6.87223	0.01332	0.01491	0.01215	0.01186	0.01238	0.0125	0.01342	0.01059	0.01296	0.00915	0.01326	0.01187	0.01191	0.02019	0.02128	0.01868	0.01974	0.02084	0.02012	0.02035	0.02464	0.02466	0.02408	0.02619	0.03038	0.03243	0.02824	0.02342	0.0222										6.87223	0.01038	0.01426	0.00929
6.93359	0.01124	0.01109	0.00714	0.00675			6.90291	0.01392	0.01586	0.01302	0.01254	0.01287	0.0131	0.01422	0.01126	0.01412	0.00974	0.01349	0.01247	0.0123	0.0199	0.02139	0.01616	0.01714	0.01877	0.01935	0.0201	0.02497	0.02529	0.02483	0.02636	0.02977	0.03139	0.02651	0.0216	0.0196										6.90291	0.01139	0.01539	0.00989
6.96427	0.01075	0.01039	0.00741	0.00619			6.93359	0.01416	0.01642	0.0135	0.01284	0.01298	0.01337	0.0146	0.01159	0.01493	0.01002	0.01341	0.01271	0.01211	0.0187	0.02042	0.01327	0.01418	0.01607	0.01804	0.01956	0.02449	0.025	0.02473	0.02544	0.02787	0.02885	0.02347	0.01876	0.01627										6.93359	0.0122	0.01622	0.01045
6.99495	0.01002	0.00917	0.00739	0.00704			6.96427	0.01408	0.01663	0.01362	0.01277	0.01279	0.01338	0.01458	0.01162	0.01541	0.01	0.01308	0.01265	0.01145	0.01681	0.01847	0.01019	0.01113	0.01291	0.01625	0.01866	0.02319	0.02371	0.02367	0.02341	0.02478	0.02505	0.01937	0.01506	0.01234										6.96427	0.01266	0.01666	0.01077
							6.99495	0.01378	0.01656	0.01344	0.01243	0.01237	0.0132	0.01424	0.01142	0.01563	0.00975	0.01259	0.01241	0.01051	0.01454	0.01571	0.00719	0.0084	0.00959	0.01407	0.01734	0.02112	0.02146	0.02166	0.0204	0.02076	0.02039	0.01458	0.01071	0.00803										6.99495	0.01271	0.01667	0.01072
[truncated: 468 more columns]
